# Supplementary material for: Effects of different radio-opacifying agents on physicochemical and biological properties of a novel root-end filling material
Source: PLoS One. 2018 Feb 8;13(2):e0191123. doi: 10.1371/journal.pone.0191123 (PMC5805173; doi:10.1371/journal.pone.0191123)
Supplement: S1 Table — (XLS) [file pone.0191123.s001.xls]

## Sheet: Sheet1
2 Theta degrees	NRFM	NRFM-Ba	NRFM-Bi	NRFM-Zr
20.0111	302	4494	8402	14736
20.0282	292	4494	8390	14754
20.0453	322	4410	8432	14764
20.0625	324	4446	8370	14792
20.0796	364	4442	8418	14794
20.0967	328	4426	8358	14810
20.1138	326	4418	8424	14802
20.131	336	4378	8382	14810
20.1481	368	4472	8406	14746
20.1652	324	4408	8430	14836
20.1823	304	4468	8428	14786
20.1995	350	4478	8410	14828
20.2166	406	4436	8376	14768
20.2337	372	4458	8422	14764
20.2509	334	4466	8406	14808
20.268	352	4532	8444	14816
20.2851	396	4504	8416	14814
20.3022	362	4472	8450	14818
20.3194	370	4558	8432	14852
20.3365	368	4592	8440	14828
20.3536	362	4570	8454	14828
20.3707	340	4606	8402	14808
20.3879	352	4544	8466	14828
20.405	386	4606	8420	14810
20.4221	316	4576	8448	14768
20.4392	416	4649	8436	14844
20.4564	316	4681	8404	14790
20.4735	434	4592	8402	14832
20.4906	388	4512	8480	14822
20.5077	358	4512	8426	14806
20.5249	380	4470	8512	14834
20.542	412	4516	8420	14822
20.5591	382	4528	8458	14822
20.5762	360	4476	8456	14828
20.5934	404	4420	8508	14854
20.6105	378	4492	8442	14852
20.6276	404	4426	8480	14812
20.6447	396	4436	8440	14864
20.6619	366	4416	8492	14856
20.679	426	4444	8454	14880
20.6961	400	4380	8498	14828
20.7132	412	4384	8464	14816
20.7303	378	4426	8470	14832
20.7475	406	4402	8428	14844
20.7646	410	4410	8458	14898
20.7817	374	4424	8502	14888
20.7988	358	4430	8488	14860
20.816	406	4370	8488	14810
20.8331	350	4414	8464	14876
20.8502	384	4404	8480	14888
20.8673	360	4378	8464	14918
20.8844	408	4424	8486	14858
20.9016	408	4454	8512	14878
20.9187	332	4428	8456	14888
20.9358	412	4452	8484	14880
20.9529	358	4434	8504	14860
20.97	424	4376	8498	14852
20.9871	450	4404	8490	14890
21.0043	386	4466	8506	14852
21.0214	426	4350	8466	14856
21.0385	432	4358	8508	14870
21.0556	408	4414	8504	14874
21.0727	418	4394	8490	14902
21.0899	384	4352	8486	14888
21.107	416	4408	8512	14826
21.1241	396	4454	8496	14878
21.1412	404	4418	8546	14854
21.1583	436	4446	8504	14904
21.1755	416	4470	8550	14890
21.1926	430	4448	8522	14926
21.2097	402	4396	8518	14916
21.2268	372	4392	8500	14862
21.2439	416	4448	8524	14918
21.261	396	4376	8530	14932
21.2782	430	4428	8596	14864
21.2953	360	4430	8532	14908
21.3124	390	4412	8534	14906
21.3295	434	4410	8552	14954
21.3466	414	4402	8614	14904
21.3637	402	4452	8629	14914
21.3808	458	4426	8574	14888
21.398	482	4468	8594	14906
21.4151	460	4410	8653	14924
21.4322	476	4412	8655	14928
21.4493	430	4492	8723	14944
21.4664	456	4486	8703	15000
21.4835	438	4498	8793	15010
21.5007	504	4440	8763	15022
21.5178	482	4506	8797	15042
21.5349	484	4466	8819	15052
21.552	510	4424	8913	15068
21.5691	464	4512	8831	15080
21.5862	474	4562	8865	15145
21.6033	534	4548	8843	15157
21.6205	530	4504	8817	15042
21.6376	548	4520	8753	15086
21.6547	550	4610	8683	15096
21.6718	556	4596	8665	15110
21.6889	592	4610	8665	15000
21.706	667	4574	8633	15018
21.7231	673	4516	8655	15044
21.7402	586	4578	8542	15030
21.7573	610	4494	8610	14968
21.7745	592	4522	8594	15000
21.7916	639	4410	8606	14992
21.8087	556	4504	8604	15012
21.8258	592	4476	8621	15002
21.8429	514	4442	8623	15006
21.86	540	4478	8548	15004
21.8771	452	4472	8643	14966
21.8942	458	4494	8651	14944
21.9113	460	4456	8520	14960
21.9285	484	4438	8522	14988
21.9456	484	4510	8584	14984
21.9627	448	4474	8635	15012
21.9798	462	4456	8578	14992
21.9969	430	4414	8588	14958
22.014	516	4412	8621	14916
22.0311	462	4456	8612	14978
22.0482	438	4470	8600	14950
22.0653	490	4484	8558	14956
22.0824	482	4518	8643	14936
22.0995	490	4460	8566	14926
22.1166	408	4512	8562	14930
22.1337	490	4452	8552	14940
22.1508	434	4492	8602	14920
22.168	504	4520	8530	14912
22.1851	494	4460	8524	14924
22.2022	496	4460	8629	14892
22.2193	470	4456	8544	14958
22.2364	508	4510	8560	14956
22.2535	386	4458	8596	14926
22.2706	520	4454	8600	14926
22.2877	464	4458	8552	14942
22.3048	498	4500	8592	14954
22.3219	452	4496	8520	14948
22.339	426	4498	8580	14940
22.3561	506	4470	8619	14928
22.3732	472	4456	8594	14992
22.3903	394	4514	8629	14978
22.4074	384	4512	8578	14956
22.4245	450	4534	8614	15004
22.4416	522	4498	8661	14964
22.4588	468	4512	8629	14978
22.4759	464	4536	8606	14932
22.493	450	4560	8574	14974
22.5101	484	4554	8584	14988
22.5272	480	4604	8566	14942
22.5443	486	4590	8600	15022
22.5614	460	4568	8667	15052
22.5785	490	4627	8635	15072
22.5956	480	4697	8687	15028
22.6127	452	4835	8745	15112
22.6298	496	4829	8721	15106
22.6469	568	4829	8767	15187
22.664	496	4909	8761	15084
22.6811	544	4897	8735	15153
22.6982	574	4961	8749	15141
22.7153	548	4963	8697	15163
22.7324	544	5007	8747	15129
22.7495	653	5123	8759	15145
22.7666	669	5061	8705	15135
22.7837	727	5057	8612	15088
22.8008	651	5003	8590	15086
22.8179	705	4983	8627	15000
22.835	683	4931	8534	14992
22.8521	713	4877	8643	15056
22.8692	673	4845	8633	14982
22.8863	655	4801	8598	15002
22.9034	641	4781	8614	15018
22.9205	649	4689	8568	14906
22.9376	542	4655	8562	15012
22.9547	592	4631	8570	15034
22.9718	608	4665	8560	14946
22.9889	588	4616	8534	14978
23.006	572	4542	8604	14970
23.0231	528	4637	8629	14974
23.0402	496	4552	8576	14954
23.0573	456	4460	8546	14938
23.0744	420	4504	8528	14954
23.0915	502	4546	8625	14950
23.1086	502	4492	8635	15040
23.1257	452	4500	8651	14878
23.1428	466	4476	8564	14988
23.1599	488	4548	8552	14952
23.177	424	4508	8614	14954
23.1941	494	4498	8528	14986
23.2111	450	4490	8572	14942
23.2282	476	4540	8544	14938
23.2453	508	4562	8588	14956
23.2624	434	4524	8548	14978
23.2795	442	4570	8578	15030
23.2966	428	4572	8590	14930
23.3137	544	4566	8643	15008
23.3308	514	4568	8580	14996
23.3479	504	4582	8639	14944
23.365	460	4683	8580	15018
23.3821	472	4619	8657	14942
23.3992	488	4647	8572	15006
23.4163	450	4669	8594	14964
23.4334	494	4717	8578	14974
23.4505	496	4663	8621	15030
23.4676	428	4689	8608	14996
23.4846	436	4667	8562	14964
23.5017	440	4691	8625	15008
23.5188	480	4693	8584	15042
23.5359	474	4649	8610	15018
23.553	438	4582	8604	15020
23.5701	482	4653	8610	14982
23.5872	474	4556	8606	15028
23.6043	488	4598	8685	14974
23.6214	448	4568	8608	15008
23.6385	456	4552	8643	15050
23.6556	458	4574	8673	15048
23.6727	450	4468	8667	15066
23.6897	492	4496	8637	15038
23.7068	524	4524	8667	15038
23.7239	416	4606	8723	15183
23.741	472	4486	8675	15151
23.7581	492	4522	8667	15191
23.7752	496	4500	8693	15279
23.7923	442	4466	8691	15299
23.8094	444	4524	8701	15393
23.8265	470	4536	8703	15485
23.8436	524	4542	8801	15677
23.8606	482	4516	8781	15687
23.8777	496	4518	8643	15815
23.8948	450	4532	8681	15777
23.9119	528	4520	8777	15791
23.929	546	4534	8745	15819
23.9461	554	4528	8765	15637
23.9632	462	4520	8673	15639
23.9803	504	4524	8713	15403
23.9973	544	4530	8753	15393
24.0144	512	4546	8745	15391
24.0315	534	4556	8737	15287
24.0486	528	4536	8655	15213
24.0657	538	4532	8649	15217
24.0828	554	4546	8617	15179
24.0998	546	4562	8669	15157
24.1169	594	4558	8617	15125
24.134	570	4564	8614	15171
24.1511	578	4588	8600	15181
24.1682	532	4540	8596	15157
24.1853	568	4484	8564	15225
24.2024	548	4538	8625	15289
24.2194	492	4528	8570	15333
24.2365	470	4570	8683	15393
24.2536	522	4530	8647	15353
24.2707	510	4514	8649	15463
24.2878	544	4490	8631	15553
24.3049	472	4574	8709	15627
24.3219	536	4546	8685	15533
24.339	458	4468	8753	15465
24.3561	506	4502	8815	15447
24.3732	474	4480	8837	15355
24.3903	542	4436	8791	15257
24.4074	490	4564	8807	15169
24.4244	502	4514	8801	15165
24.4415	446	4502	8791	15143
24.4586	400	4438	8695	15056
24.4757	452	4532	8677	15048
24.4928	418	4532	8629	15026
24.5098	408	4562	8681	15084
24.5269	510	4504	8681	15014
24.544	484	4522	8637	14960
24.5611	468	4524	8578	15022
24.5782	466	4486	8590	15018
24.5952	456	4536	8594	15022
24.6123	480	4584	8657	15002
24.6294	460	4570	8570	14944
24.6465	402	4590	8627	14970
24.6636	484	4699	8566	14962
24.6806	496	4691	8550	15042
24.6977	492	4709	8633	14992
24.7148	466	4749	8619	15010
24.7319	504	4897	8552	14958
24.749	480	5049	8582	15022
24.766	444	4977	8548	14940
24.7831	432	4971	8637	15044
24.8002	494	5111	8556	14954
24.8173	478	4959	8520	15014
24.8343	490	5003	8572	14944
24.8514	418	4971	8560	14978
24.8685	454	4907	8552	14952
24.8856	476	4785	8560	14970
24.9026	440	4831	8550	14928
24.9197	450	4725	8548	15000
24.9368	482	4663	8590	15012
24.9539	492	4635	8586	14956
24.9709	444	4673	8532	15014
24.988	466	4645	8623	14982
25.0051	504	4594	8566	15036
25.0222	488	4572	8614	15000
25.0392	456	4512	8610	14992
25.0563	464	4504	8673	14962
25.0734	456	4592	8651	15076
25.0905	460	4600	8625	15032
25.1075	482	4598	8679	15044
25.1246	470	4534	8719	15100
25.1417	490	4550	8681	15133
25.1587	472	4548	8759	15173
25.1758	534	4631	8807	15159
25.1929	480	4520	8849	15243
25.21	560	4530	8743	15295
25.227	598	4637	8791	15307
25.2441	570	4695	8745	15321
25.2612	556	4691	8695	15339
25.2782	677	4653	8713	15133
25.2953	612	4711	8659	15169
25.3124	713	4681	8659	15143
25.3295	749	4707	8683	15135
25.3465	783	4727	8633	15133
25.3636	677	4679	8661	15052
25.3807	803	4681	8641	15050
25.3977	729	4663	8701	15056
25.4148	707	4671	8705	15094
25.4319	621	4645	8807	15086
25.4489	584	4572	8841	15092
25.466	625	4552	8967	15203
25.4831	621	4606	8899	15167
25.5002	506	4659	9033	15231
25.5172	552	4637	9145	15219
25.5343	562	4739	9327	15221
25.5514	542	4827	9329	15275
25.5684	617	4843	9498	15309
25.5855	639	4887	9383	15305
25.6026	643	4973	9423	15393
25.6196	681	5033	9494	15367
25.6367	649	5173	9490	15485
25.6538	749	5343	9405	15613
25.6708	803	5522	9353	15733
25.6879	747	5618	9295	15745
25.705	887	6016	9101	15787
25.722	869	6233	9159	15875
25.7391	975	6503	9103	15793
25.7562	1077	6646	9029	15585
25.7732	1187	6678	8869	15591
25.7903	1247	6674	8803	15335
25.8073	1349	6668	8779	15287
25.8244	1500	6539	8701	15307
25.8415	1425	6453	8693	15267
25.8585	1351	6097	8617	15110
25.8756	1313	6026	8667	15102
25.8927	1257	5680	8639	15098
25.9097	1161	5478	8677	15110
25.9268	1135	5321	8619	15026
25.9439	933	5213	8627	15090
25.9609	895	5043	8610	15044
25.978	835	4943	8651	14998
25.995	741	4935	8619	15046
26.0121	574	4811	8558	15022
26.0292	663	4901	8524	14996
26.0462	602	4815	8566	14994
26.0633	546	4691	8546	14982
26.0803	582	4749	8596	15056
26.0974	578	4723	8544	14956
26.1145	558	4737	8572	15050
26.1315	570	4737	8540	14972
26.1486	506	4691	8606	14990
26.1656	494	4627	8520	14970
26.1827	538	4614	8510	14972
26.1998	502	4671	8504	14966
26.2168	548	4592	8582	14988
26.2339	524	4600	8562	15014
26.2509	522	4602	8518	14998
26.268	506	4602	8608	15008
26.2851	534	4574	8582	14968
26.3021	524	4570	8538	14968
26.3192	498	4544	8600	14980
26.3362	528	4572	8606	14954
26.3533	464	4602	8608	14980
26.3703	514	4608	8572	14988
26.3874	498	4554	8550	15048
26.4045	516	4538	8530	14988
26.4215	478	4522	8592	15026
26.4386	512	4604	8639	14988
26.4556	490	4606	8574	15040
26.4727	500	4592	8629	14980
26.4898	500	4590	8647	14956
26.5068	530	4621	8655	14980
26.5239	474	4612	8617	14958
26.5409	484	4683	8623	15018
26.558	440	4739	8715	14976
26.575	514	4783	8713	14952
26.5921	488	4813	8693	15008
26.6091	470	4849	8919	14952
26.6262	486	4921	9003	15016
26.6432	506	4979	9003	15036
26.6603	448	5029	9175	14936
26.6773	512	5299	9275	14988
26.6944	468	5419	9283	14964
26.7114	488	5484	9431	15006
26.7285	456	5674	9512	15038
26.7456	484	5740	9470	15024
26.7626	462	5844	9359	14970
26.7797	528	5932	9480	14992
26.7967	536	5802	9207	15016
26.8138	476	5830	9303	15026
26.8308	462	5688	9023	15046
26.8479	466	5504	9099	15024
26.8649	486	5409	8975	15024
26.882	534	5319	8933	14950
26.899	464	5103	8821	15042
26.9161	528	5023	8853	15006
26.9331	548	4915	8849	15038
26.9502	508	4901	8889	14940
26.9672	522	4833	8921	14962
26.9843	486	4853	8915	15014
27.0013	508	4745	9067	14958
27.0184	474	4757	9069	15008
27.0354	458	4733	9335	15000
27.0525	480	4647	9375	14970
27.0695	524	4659	9764	15088
27.0865	494	4671	9824	15048
27.1036	476	4566	10451	15062
27.1207	480	4623	10626	15028
27.1377	486	4621	11227	15088
27.1547	502	4667	11801	15110
27.1718	524	4612	12164	15112
27.1888	486	4614	12629	15080
27.2059	534	4604	12439	15074
27.2229	482	4614	12880	15098
27.24	572	4659	12043	15066
27.257	576	4594	12083	15062
27.2741	540	4645	11047	15088
27.2911	576	4645	11237	15058
27.3082	558	4596	10265	15058
27.3252	510	4546	10187	15084
27.3422	598	4586	9536	15036
27.3593	590	4510	9574	15032
27.3763	556	4560	9231	15064
27.3934	596	4544	9283	14982
27.4104	502	4522	9023	15080
27.4275	512	4502	8957	15026
27.4445	502	4560	8897	15066
27.4615	512	4528	8787	14984
27.4786	480	4586	8855	15008
27.4956	470	4612	8787	15060
27.5127	454	4548	8827	15060
27.5297	474	4526	8715	15074
27.5467	454	4566	8737	15088
27.5638	480	4512	8665	14990
27.5808	450	4520	8687	15121
27.5979	452	4506	8691	15096
27.6149	474	4594	8707	15135
27.632	486	4502	8697	15131
27.649	522	4532	8709	15161
27.666	498	4546	8705	15167
27.6831	472	4542	8825	15245
27.7001	438	4580	8723	15203
27.7172	506	4480	8887	15347
27.7342	460	4568	9019	15299
27.7512	456	4564	9115	15429
27.7683	506	4538	9075	15441
27.7853	470	4554	9165	15525
27.8023	486	4558	9419	15665
27.8194	500	4608	9329	15833
27.8364	488	4606	9365	15875
27.8534	534	4546	9259	16042
27.8705	534	4653	9407	16272
27.8875	602	4619	9059	16466
27.9046	637	4667	9247	16741
27.9216	635	4747	9029	17184
27.9386	689	4791	9083	17587
27.9557	729	4787	8891	18140
27.9727	691	4797	8937	18585
27.9897	683	4685	8741	19294
28.0068	753	4687	8801	19783
28.0238	747	4721	8759	20006
28.0408	855	4671	8711	20040
28.0579	781	4697	8687	20042
28.0749	787	4679	8761	19440
28.092	773	4721	8645	19252
28.109	779	4687	8713	18756
28.126	643	4663	8627	18088
28.143	781	4675	8643	17643
28.1601	647	4655	8635	17186
28.1771	691	4695	8574	16817
28.1942	715	4677	8552	16432
28.2112	645	4655	8580	16224
28.2282	659	4588	8566	15944
28.2452	661	4651	8560	15817
28.2623	623	4631	8546	15669
28.2793	695	4665	8560	15619
28.2963	617	4629	8554	15481
28.3134	576	4625	8560	15415
28.3304	570	4647	8556	15343
28.3474	524	4635	8560	15425
28.3645	530	4715	8500	15285
28.3815	568	4619	8558	15283
28.3985	552	4695	8516	15255
28.4155	564	4687	8582	15181
28.4326	520	4829	8542	15163
28.4496	516	4809	8558	15149
28.4666	470	4845	8532	15211
28.4837	522	4917	8540	15201
28.5007	482	4973	8526	15205
28.5177	496	5143	8568	15145
28.5347	484	5211	8560	15151
28.5518	496	5333	8538	15137
28.5688	556	5494	8562	15090
28.5858	536	5672	8596	15098
28.6029	494	5754	8550	15153
28.6199	454	5872	8560	15217
28.6369	512	6040	8687	15165
28.6539	542	6091	8631	15201
28.671	554	6133	8689	15251
28.688	578	6335	8689	15259
28.705	608	6155	8787	15297
28.722	612	6195	8773	15401
28.7391	617	6165	8799	15469
28.7561	623	6010	8857	15465
28.7731	685	5902	8743	15493
28.7901	635	5682	8763	15471
28.8072	733	5732	8749	15363
28.8242	809	5592	8821	15471
28.8412	849	5399	8741	15379
28.8582	811	5490	8751	15403
28.8753	889	5377	8669	15209
28.8923	1031	5201	8643	15305
28.9093	873	5243	8639	15171
28.9263	961	5129	8667	15173
28.9433	883	5065	8621	15151
28.9603	889	4989	8669	15143
28.9774	875	4949	8747	15110
28.9944	827	4927	8847	15219
29.0114	739	4865	8819	15197
29.0284	725	4781	8847	15231
29.0455	727	4775	8883	15303
29.0625	755	4807	8949	15427
29.0795	823	4819	8907	15375
29.0965	612	4735	8947	15573
29.1135	711	4845	8879	15611
29.1306	653	4793	8933	15595
29.1476	759	4961	8765	15491
29.1646	809	4951	8841	15341
29.1816	831	5015	8777	15437
29.1986	895	5035	8779	15259
29.2157	951	4921	8689	15195
29.2327	1057	4915	8701	15225
29.2497	1011	4765	8713	15133
29.2667	897	4751	8687	15096
29.2837	989	4797	8657	15123
29.3007	787	4627	8749	15098
29.3178	827	4663	8602	15123
29.3348	687	4651	8693	15143
29.3518	721	4616	8606	15088
29.3688	596	4645	8745	15102
29.3858	659	4584	8659	15096
29.4028	572	4598	8693	15050
29.4198	576	4627	8695	15133
29.4369	572	4653	8725	15050
29.4539	578	4584	8671	15147
29.4709	542	4653	8685	15161
29.4879	594	4576	8713	15159
29.5049	542	4610	8715	15181
29.5219	550	4596	8773	15169
29.5389	562	4504	8743	15205
29.5559	546	4612	8845	15313
29.573	564	4629	8963	15315
29.59	514	4653	9111	15535
29.607	570	4649	9169	15641
29.624	604	4671	9247	15968
29.641	572	4669	9339	15861
29.658	637	4795	9135	16020
29.675	697	4887	9237	16064
29.692	799	4863	8921	15996
29.7091	883	5045	9063	15893
29.7261	909	5099	8791	15747
29.7431	1155	5293	8873	15679
29.7601	1151	5243	8779	15543
29.7771	1333	5141	8612	15353
29.7941	1369	5141	8604	15279
29.8111	1411	5031	8675	15229
29.8281	1419	4889	8619	15096
29.8451	1307	4831	8641	15066
29.8621	1185	4707	8520	15074
29.8791	943	4721	8600	15102
29.8961	995	4697	8564	15026
29.9132	729	4560	8657	14992
29.9302	711	4606	8602	15066
29.9472	651	4623	8631	15119
29.9642	610	4586	8586	15014
29.9812	612	4570	8586	15012
29.9982	556	4564	8635	15058
30.0152	584	4528	8610	15046
30.0322	580	4631	8596	15040
30.0492	594	4572	8643	15076
30.0662	576	4588	8578	15074
30.0832	528	4558	8685	15068
30.1002	568	4598	8604	15048
30.1172	544	4606	8641	15074
30.1342	518	4643	8617	15117
30.1512	586	4564	8649	15048
30.1682	586	4568	8566	15044
30.1852	528	4550	8548	15052
30.2022	560	4542	8544	15080
30.2192	578	4560	8617	15020
30.2362	536	4556	8590	15024
30.2532	554	4612	8506	15050
30.2702	544	4596	8556	15058
30.2872	526	4532	8526	15102
30.3042	474	4564	8651	15004
30.3212	550	4612	8542	15108
30.3382	554	4546	8621	15060
30.3553	574	4608	8588	15074
30.3723	588	4562	8572	15076
30.3893	590	4544	8586	15114
30.4062	590	4536	8572	15044
30.4232	510	4574	8540	15119
30.4402	619	4574	8536	15173
30.4572	482	4528	8614	15133
30.4743	504	4612	8544	15189
30.4912	576	4560	8641	15183
30.5082	560	4586	8568	15207
30.5252	538	4578	8663	15151
30.5422	568	4590	8621	15241
30.5592	586	4578	8610	15247
30.5762	653	4659	8576	15235
30.5932	594	4685	8651	15261
30.6102	677	4661	8584	15297
30.6272	608	4725	8705	15267
30.6442	703	4643	8608	15241
30.6612	775	4655	8669	15235
30.6782	655	4711	8588	15291
30.6952	727	4761	8661	15371
30.7122	735	4651	8560	15285
30.7292	719	4709	8681	15305
30.7462	745	4679	8572	15355
30.7632	731	4715	8651	15299
30.7802	765	4717	8548	15261
30.7972	667	4661	8659	15207
30.8142	721	4717	8576	15255
30.8312	787	4719	8582	15195
30.8482	755	4689	8564	15193
30.8651	739	4709	8608	15225
30.8821	721	4675	8590	15245
30.8991	697	4661	8600	15289
30.9161	675	4629	8614	15319
30.9331	667	4697	8699	15419
30.9501	717	4564	8673	15431
30.9671	564	4635	8741	15435
30.9841	600	4653	8663	15491
31.0011	612	4699	8729	15489
31.0181	610	4707	8612	15533
31.035	608	4813	8653	15575
31.052	657	4777	8655	15569
31.069	709	4749	8635	15627
31.086	715	4793	8542	15791
31.103	707	4807	8643	15739
31.12	749	4739	8592	15819
31.137	787	4781	8582	15970
31.154	813	4789	8566	16176
31.171	681	4835	8651	16266
31.188	723	4805	8496	16789
31.2049	645	4827	8560	17068
31.2219	701	4785	8536	17428
31.2389	661	4889	8617	17849
31.2559	677	4763	8570	18192
31.2729	679	4899	8635	18295
31.2899	701	4939	8562	18489
31.3069	677	4949	8665	18722
31.3238	643	4925	8631	18656
31.3408	651	5143	8701	18531
31.3578	627	5085	8655	18305
31.3748	691	5109	8699	17970
31.3918	705	5203	8689	17715
31.4088	621	5139	8807	17478
31.4257	701	5273	8785	17003
31.4427	629	5317	8985	16965
31.4597	737	5265	9019	16739
31.4767	793	5281	9191	16599
31.4937	819	5295	9411	16815
31.5107	803	5433	9582	16721
31.5276	939	5486	9762	16975
31.5446	947	5522	10061	17096
31.5616	1007	5614	10038	17414
31.5786	1139	5740	10299	17793
31.5956	1263	5894	10253	17904
31.6125	1514	6055	10335	18102
31.6295	1718	6251	9940	17950
31.6465	1994	6519	10199	18050
31.6635	2295	6533	9694	17922
31.6805	2515	6626	9828	17653
31.6974	2896	6708	9429	17268
31.7144	3065	6766	9560	16895
31.7314	3291	6606	9143	16583
31.7484	3402	6475	9183	16559
31.7654	3462	6273	8909	16148
31.7823	3414	6119	9069	15964
31.7993	3428	5924	8949	15980
31.8163	2838	5654	9115	15956
31.8333	3059	5580	9001	15781
31.8502	2287	5399	9035	15757
31.8672	2535	5257	8997	15837
31.8842	1956	5227	9245	15819
31.9012	1992	5177	9069	15927
31.9182	1714	5215	9283	16062
31.9351	1594	5143	9351	16152
31.9521	1566	5123	9460	16364
31.9691	1427	5231	9343	16444
31.986	1431	5275	9520	16520
32.003	1508	5275	9379	16621
32.02	1556	5365	9620	16807
32.037	1602	5576	9263	16456
32.0539	1744	5584	9375	16599
32.0709	1848	5704	9135	16450
32.0879	2047	5770	9245	16358
32.1049	2079	5646	9025	16094
32.1218	2209	5622	9067	16090
32.1388	2297	5646	8935	15877
32.1558	2263	5624	9109	15835
32.1727	2225	5484	8853	15655
32.1897	1998	5329	9095	15713
32.2067	2139	5269	8925	15657
32.2237	1954	5249	9005	15675
32.2406	1864	5139	8893	15625
32.2576	1578	5105	9037	15699
32.2746	1478	5007	8849	15581
32.2915	1351	5157	8981	15507
32.3085	1377	5073	8829	15423
32.3255	1309	5165	8849	15479
32.3424	1179	5019	8817	15323
32.3594	1173	5031	8877	15281
32.3764	1189	4995	8729	15229
32.3933	1085	5039	8883	15183
32.4103	1005	4961	8685	15183
32.4273	1033	4841	8819	15231
32.4442	949	4973	8747	15157
32.4612	875	4951	8831	15181
32.4782	849	4905	8747	15207
32.4951	795	4991	8841	15197
32.5121	755	4909	8793	15199
32.5291	723	5025	8857	15265
32.546	731	5055	8765	15329
32.563	681	5061	9009	15345
32.58	715	5053	9009	15345
32.5969	713	5211	9157	15513
32.6139	767	5149	9123	15607
32.6309	773	5173	9287	15707
32.6478	855	5309	9500	15821
32.6648	855	5311	9728	16130
32.6818	893	5277	9796	16344
32.6987	887	5452	10063	16396
32.7157	999	5552	10034	16733
32.7326	1127	5690	10437	16857
32.7496	1211	5860	10057	16933
32.7666	1345	6010	10455	16957
32.7835	1574	6071	10137	16903
32.8005	1808	6385	10686	16699
32.8174	1956	6281	10201	16534
32.8344	2143	6365	10523	16577
32.8514	2493	6199	10093	16276
32.8683	2383	6271	10343	16068
32.8853	2616	5984	9882	15855
32.9022	2411	5982	10241	15775
32.9192	2445	5698	9716	15521
32.9362	2323	5698	10149	15523
32.9531	2395	5385	9792	15363
32.9701	1852	5375	10097	15377
32.987	2002	5247	9676	15277
33.004	1506	5205	10099	15293
33.0209	1506	5049	9778	15253
33.0379	1229	4995	10115	15235
33.0549	1165	4957	9728	15143
33.0718	1079	4881	9938	15209
33.0888	937	4819	9678	15147
33.1057	877	4835	9892	15173
33.1227	921	4775	9456	15114
33.1396	791	4783	9654	15129
33.1566	797	4733	9273	15098
33.1735	691	4779	9409	15092
33.1905	763	4677	9073	15104
33.2075	655	4711	9347	15066
33.2244	689	4671	9017	15157
33.2414	498	4737	9051	15092
33.2583	697	4763	8807	14984
33.2753	612	4647	8911	15002
33.2922	564	4661	8797	15018
33.3092	584	4596	8777	14996
33.3261	568	4647	8701	15044
33.3431	522	4580	8729	15062
33.36	544	4610	8625	15040
33.377	460	4621	8669	15074
33.3939	572	4647	8562	15072
33.4109	504	4635	8576	15048
33.4278	444	4588	8542	14988
33.4448	572	4659	8604	15070
33.4617	546	4596	8536	15056
33.4787	514	4536	8663	15123
33.4956	496	4572	8506	15119
33.5126	436	4659	8600	15068
33.5295	574	4580	8552	15125
33.5465	568	4667	8600	15123
33.5634	558	4568	8604	15119
33.5804	460	4572	8705	15060
33.5973	508	4645	8667	15129
33.6143	510	4594	8627	15175
33.6312	490	4633	8635	15139
33.6481	430	4610	8747	15217
33.6651	504	4592	8651	15191
33.682	486	4610	8777	15153
33.699	534	4608	8677	15353
33.7159	560	4685	8877	15303
33.7329	661	4645	8839	15393
33.7498	554	4715	8925	15457
33.7668	588	4657	8933	15539
33.7837	598	4745	9067	15647
33.8006	667	4733	8871	15713
33.8176	629	4771	9053	15873
33.8345	703	4779	8939	16074
33.8515	755	4827	9055	16110
33.8684	811	4879	8931	16204
33.8854	699	4907	9069	16388
33.9023	895	4857	8945	16440
33.9192	869	4963	9107	16609
33.9362	987	4927	8779	16534
33.9531	1015	5007	8955	16543
33.9701	1131	5011	8857	16474
33.987	1123	5117	8803	16444
34.004	1173	4947	8719	16340
34.0209	1177	4961	8803	16228
34.0378	1241	4947	8659	16326
34.0548	1235	4953	8685	16178
34.0717	1197	4969	8629	16060
34.0887	1035	4851	8685	16038
34.1056	1115	4821	8600	15849
34.1225	931	4833	8665	15833
34.1395	1099	4655	8600	15775
34.1564	881	4785	8687	15715
34.1733	947	4689	8590	15715
34.1903	767	4735	8663	15781
34.2072	807	4679	8617	15813
34.2242	689	4693	8617	15743
34.2411	699	4633	8578	15783
34.258	657	4701	8683	15970
34.2749	701	4661	8530	15865
34.2919	677	4715	8635	15887
34.3088	641	4703	8532	15831
34.3257	639	4629	8606	15733
34.3427	711	4673	8528	15777
34.3596	633	4693	8556	15687
34.3766	697	4695	8542	15585
34.3935	635	4633	8600	15491
34.4104	681	4629	8500	15443
34.4273	604	4610	8594	15491
34.4443	697	4653	8454	15319
34.4612	578	4625	8600	15359
34.4781	643	4572	8502	15339
34.4951	584	4572	8566	15245
34.512	548	4564	8486	15223
34.5289	530	4604	8570	15183
34.5459	602	4602	8508	15193
34.5628	546	4566	8610	15223
34.5797	578	4564	8522	15068
34.5966	578	4576	8606	15153
34.6136	588	4554	8514	15066
34.6305	496	4616	8596	15125
34.6474	538	4582	8576	15072
34.6644	516	4629	8625	15052
34.6813	506	4586	8538	15127
34.6982	516	4582	8731	15167
34.7152	594	4596	8582	15106
34.7321	554	4586	8725	15100
34.749	538	4641	8651	15155
34.7659	522	4566	8709	15145
34.7829	578	4556	8691	15106
34.7998	432	4552	8859	15161
34.8167	500	4584	8819	15098
34.8336	472	4562	8909	15185
34.8506	486	4510	8753	15078
34.8675	520	4608	9003	15114
34.8844	466	4576	8823	15094
34.9013	500	4629	8963	15117
34.9182	504	4580	8835	15199
34.9352	496	4614	8881	15183
34.9521	484	4570	8743	15227
34.969	476	4606	8901	15157
34.9859	452	4554	8753	15229
35.0029	482	4614	8797	15249
35.0198	516	4576	8731	15217
35.0367	486	4629	8869	15467
35.0536	546	4586	8733	15439
35.0705	492	4594	8833	15595
35.0875	538	4566	8705	15725
35.1044	464	4612	8807	15819
35.1213	518	4566	8715	15853
35.1382	482	4627	8829	15998
35.1551	552	4592	8775	15903
35.1721	502	4705	8939	15931
35.189	522	4570	8815	15897
35.2059	498	4592	8999	15899
35.2228	488	4614	8837	15755
35.2397	548	4655	8981	15817
35.2567	594	4570	8877	15707
35.2736	512	4631	9063	15633
35.2905	582	4596	8793	15577
35.3074	558	4707	8977	15581
35.3243	562	4637	8813	15439
35.3412	566	4769	8847	15427
35.3581	655	4695	8761	15345
35.3751	584	4785	8799	15411
35.392	691	4695	8651	15207
35.4089	655	4763	8723	15243
35.4258	701	4711	8621	15205
35.4427	685	4755	8651	15231
35.4596	711	4713	8542	15141
35.4765	627	4757	8631	15127
35.4935	727	4612	8582	15121
35.5104	600	4608	8657	15094
35.5273	606	4586	8602	15086
35.5442	528	4635	8562	15145
35.5611	562	4570	8494	15110
35.578	564	4588	8594	15157
35.5949	538	4538	8530	15175
35.6118	532	4578	8536	15181
35.6287	576	4554	8532	15104
35.6457	440	4542	8639	15108
35.6626	568	4631	8606	15110
35.6795	548	4586	8701	15207
35.6964	446	4542	8667	15141
35.7133	448	4520	8699	15183
35.7302	536	4584	8566	15149
35.7471	506	4554	8729	15167
35.764	534	4641	8614	15135
35.7809	442	4524	8661	15173
35.7978	540	4616	8661	15068
35.8147	444	4647	8703	15187
35.8316	428	4633	8580	15108
35.8486	394	4586	8645	15100
35.8655	524	4647	8534	15056
35.8824	416	4651	8643	15032
35.8993	488	4619	8552	15094
35.9162	468	4689	8550	15072
35.9331	480	4616	8468	15010
35.95	400	4665	8574	15094
35.9669	462	4689	8540	15088
35.9838	414	4739	8594	15056
36.0007	472	4791	8524	15044
36.0176	416	4763	8568	15038
36.0345	466	4685	8474	14998
36.0514	454	4783	8586	15102
36.0683	472	4673	8474	15056
36.0852	410	4829	8629	15032
36.1021	488	4781	8504	15139
36.119	430	4859	8590	15068
36.1359	488	4779	8500	15076
36.1528	422	4877	8617	15102
36.1697	546	4777	8510	15112
36.1866	498	4909	8558	15080
36.2035	544	4777	8514	15054
36.2204	482	4827	8540	15088
36.2373	645	4805	8506	15020
36.2542	516	4761	8588	15066
36.2711	586	4741	8530	15028
36.288	524	4847	8558	15006
36.3049	576	4719	8486	15012
36.3218	454	4715	8536	15018
36.3387	558	4635	8480	14988
36.3556	470	4639	8542	15070
36.3725	524	4647	8484	15026
36.3894	486	4715	8488	15016
36.4063	454	4653	8518	15032
36.4231	438	4631	8564	14962
36.44	470	4631	8518	15022
36.4569	452	4633	8592	15014
36.4738	522	4653	8490	14966
36.4907	438	4647	8526	15048
36.5076	496	4586	8456	14984
36.5245	406	4633	8582	15058
36.5414	448	4584	8462	14918
36.5583	400	4592	8572	14992
36.5752	452	4659	8498	15022
36.5921	468	4687	8440	14988
36.609	492	4562	8522	15006
36.6259	448	4621	8542	14994
36.6427	446	4608	8518	14968
36.6596	434	4673	8627	15030
36.6765	470	4552	8552	15002
36.6934	418	4592	8623	14986
36.7103	504	4546	8612	14996
36.7272	532	4598	8667	14978
36.7441	516	4562	8621	15054
36.761	382	4602	8741	15088
36.7779	500	4552	8675	15002
36.7948	404	4608	8657	15076
36.8116	464	4566	8552	14940
36.8285	438	4612	8667	15020
36.8454	466	4572	8520	14922
36.8623	444	4590	8687	14970
36.8792	466	4532	8596	14998
36.8961	424	4572	8639	15042
36.913	432	4627	8552	14948
36.9298	402	4542	8667	14992
36.9467	420	4582	8538	14992
36.9636	444	4635	8588	15002
36.9805	508	4514	8532	14952
36.9974	396	4586	8530	14978
37.0143	450	4506	8508	14938
37.0311	442	4610	8576	14962
37.048	456	4580	8494	14984
37.0649	446	4582	8520	14980
37.0818	416	4594	8514	14994
37.0987	432	4560	8506	15018
37.1155	472	4516	8492	14954
37.1324	402	4594	8566	15024
37.1493	468	4534	8480	15002
37.1662	414	4542	8548	15042
37.1831	448	4542	8514	15010
37.2	396	4602	8518	14994
37.2168	422	4494	8524	14934
37.2337	400	4552	8627	14974
37.2506	458	4530	8538	14960
37.2675	442	4576	8608	14970
37.2844	498	4518	8550	14986
37.3012	368	4578	8663	15086
37.3181	448	4538	8600	14940
37.335	436	4580	8701	15012
37.3518	446	4621	8717	14988
37.3687	372	4566	8881	15014
37.3856	502	4548	8671	14918
37.4025	406	4645	8961	14978
37.4194	500	4538	8739	14924
37.4362	476	4586	8901	15002
37.4531	460	4530	8725	14956
37.47	422	4584	8945	14982
37.4868	478	4568	8743	14924
37.5037	410	4568	8817	15054
37.5206	446	4592	8753	14958
37.5375	426	4606	8787	14962
37.5543	432	4564	8675	14952
37.5712	490	4558	8689	15008
37.5881	524	4524	8633	15010
37.605	414	4592	8631	15060
37.6218	492	4562	8544	14952
37.6387	412	4610	8627	14982
37.6556	490	4584	8498	14980
37.6724	412	4580	8546	15034
37.6893	440	4546	8524	15030
37.7062	418	4586	8596	15038
37.7231	496	4588	8462	14960
37.7399	430	4639	8522	15002
37.7568	474	4604	8490	14960
37.7737	440	4619	8590	15054
37.7905	484	4524	8510	15034
37.8074	436	4550	8556	15044
37.8242	472	4592	8514	15004
37.8411	442	4627	8540	15028
37.858	482	4610	8510	14978
37.8749	388	4651	8623	15070
37.8917	496	4602	8458	15040
37.9086	418	4606	8550	15020
37.9254	466	4612	8478	15018
37.9423	434	4649	8504	14998
37.9592	496	4562	8430	15010
37.976	470	4635	8524	15022
37.9929	526	4490	8454	15014
38.0098	434	4619	8494	15064
38.0266	534	4548	8452	14940
38.0435	376	4564	8544	15038
38.0603	552	4580	8502	14978
38.0772	454	4657	8470	14964
38.0941	460	4600	8456	15002
38.1109	440	4604	8488	15010
38.1278	470	4614	8454	15046
38.1447	436	4568	8514	14998
38.1615	484	4572	8426	14972
38.1784	420	4582	8580	14984
38.1952	486	4558	8430	15012
38.2121	424	4564	8586	15042
38.2289	476	4548	8442	15002
38.2458	456	4572	8542	15072
38.2627	496	4572	8450	15056
38.2795	356	4600	8518	15096
38.2964	446	4584	8504	15086
38.3132	460	4653	8544	15117
38.3301	442	4633	8444	15229
38.3469	426	4659	8484	15205
38.3638	462	4574	8474	15275
38.3807	404	4596	8546	15255
38.3975	482	4590	8432	15319
38.4144	432	4653	8550	15345
38.4312	468	4596	8416	15211
38.4481	396	4673	8514	15327
38.4649	496	4536	8452	15267
38.4818	432	4621	8532	15375
38.4986	468	4687	8526	15229
38.5155	436	4667	8502	15323
38.5323	466	4671	8500	15295
38.5492	452	4749	8657	15333
38.566	470	4685	8542	15231
38.5829	428	4759	8590	15307
38.5998	510	4755	8532	15165
38.6166	426	4827	8604	15313
38.6335	574	4777	8522	15129
38.6503	446	4869	8564	15195
38.6671	566	4793	8492	15171
38.684	498	4837	8540	15197
38.7008	522	4797	8500	15094
38.7177	480	4837	8548	15108
38.7345	594	4849	8528	15080
38.7514	550	4907	8552	15163
38.7682	562	4851	8490	15098
38.7851	508	4831	8496	15137
38.8019	570	4767	8468	15161
38.8188	522	4883	8492	15141
38.8356	627	4721	8510	14998
38.8525	496	4807	8512	15102
38.8693	544	4787	8532	15048
38.8862	508	4763	8472	15026
38.903	625	4677	8498	15034
38.9198	494	4777	8568	15064
38.9367	556	4797	8470	15042
38.9535	414	4773	8617	15123
38.9704	522	4705	8538	15062
38.9872	478	4799	8631	15054
39.0041	617	4781	8546	15076
39.0209	516	4775	8651	15127
39.0378	604	4775	8641	15173
39.0546	464	4859	8669	15175
39.0714	602	4749	8556	15104
39.0883	544	4829	8604	15207
39.1051	619	4745	8606	15155
39.1219	574	4825	8663	15237
39.1388	629	4767	8558	15127
39.1556	590	4931	8639	15125
39.1725	685	4801	8566	15177
39.1893	572	4801	8594	15173
39.2061	759	4803	8526	15137
39.223	641	4809	8590	15183
39.2398	747	4847	8484	15171
39.2567	536	4805	8542	15235
39.2735	703	4829	8550	15147
39.2903	598	4797	8554	15155
39.3072	719	4765	8466	15117
39.324	548	4819	8532	15129
39.3408	687	4779	8520	15046
39.3577	498	4837	8572	15153
39.3745	578	4761	8472	15161
39.3913	520	4847	8540	15127
39.4082	586	4831	8554	15058
39.425	482	4825	8588	15209
39.4418	600	4797	8580	15072
39.4587	498	4851	8645	15157
39.4755	568	4707	8612	15157
39.4923	482	4817	8665	15187
39.5092	540	4723	8578	15229
39.526	526	4747	8741	15301
39.5428	530	4711	8705	15357
39.5596	550	4819	8851	15411
39.5765	631	4809	8781	15427
39.5933	592	4863	8835	15509
39.6101	705	4865	8863	15541
39.627	532	4883	9003	15681
39.6438	787	4911	8819	15609
39.6606	687	5015	8949	15635
39.6775	885	4901	8743	15639
39.6943	823	5141	9015	15723
39.7111	965	4993	8771	15577
39.7279	949	5219	8863	15553
39.7448	1217	5027	8745	15473
39.7616	1021	5045	8839	15589
39.7784	1243	5051	8699	15325
39.7952	1021	5111	8739	15391
39.812	1307	4863	8715	15317
39.8289	1055	4957	8743	15353
39.8457	1231	4867	8635	15195
39.8625	965	4919	8677	15253
39.8794	1077	4785	8606	15167
39.8962	931	4821	8695	15239
39.913	993	4769	8548	15096
39.9298	855	4699	8725	15117
39.9466	845	4590	8657	15141
39.9635	689	4717	8693	15135
39.9803	717	4659	8588	15082
39.9971	663	4705	8715	15121
40.0139	659	4675	8540	15008
40.0307	578	4749	8617	15133
40.0476	600	4610	8548	15032
40.0644	526	4629	8633	15042
40.0812	586	4588	8530	15054
40.098	532	4661	8604	15149
40.1148	608	4608	8528	15100
40.1317	486	4649	8544	15022
40.1485	552	4600	8554	15094
40.1653	474	4665	8556	15022
40.1821	530	4647	8488	15054
40.1989	476	4707	8530	15117
40.2157	544	4657	8440	15068
40.2326	434	4733	8578	15135
40.2494	504	4643	8540	15137
40.2662	472	4635	8578	15096
40.283	540	4621	8468	15062
40.2998	480	4671	8510	15123
40.3166	494	4659	8530	15072
40.3334	462	4689	8544	15127
40.3503	582	4699	8450	15068
40.3671	428	4695	8558	15171
40.3839	546	4735	8454	15133
40.4007	488	4733	8512	15151
40.4175	506	4643	8486	15191
40.4343	476	4713	8528	15287
40.4511	512	4665	8508	15321
40.4679	464	4795	8530	15297
40.4847	504	4711	8468	15359
40.5016	452	4737	8623	15553
40.5184	604	4709	8490	15391
40.5352	444	4773	8568	15559
40.552	526	4771	8522	15593
40.5688	456	4719	8530	15655
40.5856	526	4817	8456	15709
40.6024	438	4871	8542	15825
40.6192	526	4847	8522	15675
40.636	414	4867	8544	15873
40.6528	568	4887	8496	15789
40.6696	550	4883	8578	15825
40.6864	574	4945	8520	15665
40.7032	484	4893	8566	15643
40.72	574	5007	8538	15545
40.7368	518	4953	8619	15657
40.7536	568	4955	8554	15533
40.7704	458	5021	8534	15547
40.7873	600	4867	8472	15509
40.804	524	4917	8560	15567
40.8209	610	4891	8486	15315
40.8376	550	4931	8538	15405
40.8545	610	4945	8544	15321
40.8713	530	4951	8502	15447
40.8881	639	4899	8494	15253
40.9049	480	4889	8574	15415
40.9216	554	4757	8496	15337
40.9385	512	4871	8564	15335
40.9552	572	4811	8510	15299
40.9721	476	4843	8542	15431
40.9888	621	4851	8470	15267
41.0057	496	4811	8524	15313
41.0224	580	4775	8496	15247
41.0393	468	4723	8602	15253
41.056	492	4779	8476	15271
41.0728	444	4729	8584	15355
41.0896	502	4713	8464	15223
41.1064	438	4709	8612	15265
41.1232	534	4743	8498	15205
41.14	408	4625	8548	15225
41.1568	528	4683	8506	15175
41.1736	428	4614	8574	15281
41.1904	448	4623	8518	15221
41.2072	414	4655	8594	15215
41.224	462	4661	8506	15243
41.2408	450	4693	8693	15363
41.2576	486	4621	8520	15349
41.2744	430	4681	8633	15403
41.2912	514	4586	8568	15287
41.3079	436	4725	8707	15405
41.3247	478	4705	8619	15297
41.3415	458	4612	8753	15393
41.3583	536	4631	8617	15331
41.3751	484	4633	8649	15285
41.3919	508	4643	8576	15227
41.4087	440	4735	8699	15315
41.4255	496	4683	8633	15151
41.4423	442	4683	8645	15187
41.459	532	4691	8627	15169
41.4758	470	4679	8598	15181
41.4926	534	4765	8554	15173
41.5094	400	4701	8588	15153
41.5262	562	4697	8590	15112
41.543	474	4771	8582	15173
41.5598	560	4641	8498	15086
41.5765	476	4707	8623	15135
41.5933	576	4715	8566	15052
41.6101	462	4669	8657	15135
41.6269	614	4695	8522	15026
41.6437	462	4699	8641	15094
41.6605	514	4614	8612	15046
41.6772	468	4657	8721	15100
41.694	598	4621	8582	15014
41.7108	436	4685	8661	15133
41.7276	562	4619	8635	15066
41.7444	452	4653	8685	15129
41.7612	528	4705	8617	15094
41.7779	512	4745	8705	15145
41.7947	590	4693	8653	15153
41.8115	486	4713	8751	15215
41.8283	556	4661	8600	15145
41.8451	440	4757	8725	15255
41.8618	596	4741	8671	15157
41.8786	484	4761	8693	15235
41.8954	564	4809	8602	15147
41.9122	552	4791	8667	15167
41.9289	659	4763	8631	15090
41.9457	520	4763	8731	15157
41.9625	709	4749	8576	15106
41.9793	536	4817	8681	15263
41.996	687	4817	8590	15068
42.0128	556	4879	8614	15114
42.0296	703	4833	8578	15052
42.0463	526	4827	8592	15106
42.0631	675	4807	8568	15092
42.0799	480	4951	8701	15141
42.0967	647	4825	8596	15082
42.1135	530	4899	8727	15127
42.1302	606	4863	8687	15058
42.147	570	4981	8783	15175
42.1638	627	4983	8709	15070
42.1805	520	5003	8897	15123
42.1973	594	5001	8723	14994
42.2141	448	5161	8781	15117
42.2308	659	5149	8633	15054
42.2476	482	5233	8839	15106
42.2644	633	5267	8631	15086
42.2811	470	5417	8701	15163
42.2979	596	5401	8619	15058
42.3147	512	5664	8681	14996
42.3314	520	5560	8556	15004
42.3482	546	5758	8586	15121
42.365	554	5830	8572	15092
42.3817	520	5750	8637	15038
42.3985	568	5922	8554	15068
42.4153	524	6051	8568	15060
42.432	576	6063	8536	14962
42.4488	448	6343	8510	15080
42.4656	476	6213	8494	15018
42.4823	428	6287	8536	15008
42.4991	518	6297	8486	15010
42.5159	438	6343	8504	15066
42.5326	528	6281	8522	15004
42.5494	416	6427	8538	15084
42.5661	518	6219	8494	14946
42.5829	398	6375	8478	15024
42.5997	562	6195	8424	15018
42.6164	428	6319	8506	15062
42.6332	496	6261	8508	15018
42.6499	410	6251	8552	15096
42.6667	474	6265	8460	15016
42.6835	386	6177	8528	15038
42.7002	474	6059	8480	15020
42.717	430	6193	8510	15110
42.7337	500	6135	8472	15010
42.7505	436	6227	8526	15104
42.7672	458	6127	8426	14994
42.784	434	6269	8484	15004
42.8008	522	6089	8500	15058
42.8175	472	6195	8472	15143
42.8343	612	6177	8452	15010
42.851	414	6036	8522	15131
42.8678	558	6073	8446	14996
42.8845	474	6063	8504	15000
42.9013	520	5988	8472	15026
42.918	446	5926	8546	14980
42.9348	506	5866	8458	14992
42.9515	444	5926	8494	15016
42.9683	492	5732	8458	14988
42.985	432	5738	8434	15066
43.0018	432	5684	8472	14992
43.0185	382	5696	8554	15066
43.0353	468	5454	8478	14970
43.0521	454	5542	8496	14978
43.0688	476	5472	8456	14984
43.0855	450	5369	8506	15056
43.1023	462	5363	8488	14992
43.119	456	5357	8462	15074
43.1358	520	5213	8456	14966
43.1525	458	5201	8490	15030
43.1693	494	5165	8420	14962
43.186	434	5179	8510	15050
43.2028	564	5115	8488	15000
43.2195	374	5175	8506	15042
43.2363	544	4913	8426	15002
43.253	452	5007	8504	15006
43.2697	550	4895	8478	14980
43.2865	450	4909	8588	14990
43.3032	504	4923	8504	15008
43.32	448	4901	8614	15030
43.3367	536	4831	8486	14982
43.3535	446	4811	8584	15072
43.3702	484	4899	8456	15054
43.3869	488	4877	8546	15123
43.4037	578	4879	8466	15076
43.4204	446	4867	8524	15082
43.4372	564	4835	8490	15048
43.4539	432	4859	8528	15086
43.4706	490	4783	8456	15058
43.4874	418	4787	8540	15068
43.5041	566	4841	8458	15066
43.5209	434	4825	8488	15191
43.5376	546	4811	8482	15012
43.5543	496	4791	8582	15106
43.5711	508	4787	8504	14980
43.5878	468	4833	8617	15141
43.6045	562	4839	8492	15062
43.6213	452	4785	8556	15171
43.638	534	4859	8478	15030
43.6547	486	4867	8526	15052
43.6715	532	4923	8594	15066
43.6882	526	4901	8602	15189
43.7049	608	4855	8462	15080
43.7217	500	4965	8645	15149
43.7384	532	5021	8556	15072
43.7551	542	5071	8570	15096
43.7719	558	4945	8484	15112
43.7886	602	5091	8540	15147
43.8053	655	5097	8458	15082
43.8221	484	5147	8494	15042
43.8388	619	5075	8502	15064
43.8555	588	5169	8528	15155
43.8723	600	5133	8496	15096
43.889	566	5167	8486	15121
43.9057	691	5039	8526	14978
43.9224	504	5101	8566	15042
43.9392	564	5051	8500	15018
43.9559	546	5105	8570	15127
43.9726	610	5023	8522	15010
43.9893	522	5055	8606	15082
44.0061	562	4985	8524	15048
44.0228	488	5059	8598	15127
44.0395	550	4903	8582	15012
44.0562	498	4895	8621	15108
44.073	568	4925	8606	15096
44.0897	510	4917	8594	15219
44.1064	572	4851	8570	15022
44.1231	526	4841	8631	15106
44.1399	574	4855	8596	15056
44.1566	492	4837	8586	15121
44.1733	502	4817	8496	15066
44.19	506	4793	8602	15104
44.2067	598	4721	8548	15060
44.2235	514	4789	8614	15121
44.2402	538	4739	8538	15046
44.2569	522	4853	8550	15114
44.2736	574	4747	8480	15000
44.2903	452	4715	8514	15100
44.3071	614	4681	8522	15072
44.3238	472	4729	8612	15086
44.3405	568	4610	8528	15082
44.3572	492	4669	8536	15149
44.3739	534	4763	8514	15094
44.3906	478	4749	8544	15153
44.4074	546	4691	8472	15060
44.4241	492	4639	8556	15141
44.4408	508	4647	8486	15112
44.4575	498	4637	8502	15181
44.4742	534	4679	8442	15161
44.4909	494	4629	8510	15123
44.5076	490	4580	8436	15119
44.5243	464	4681	8504	15219
44.5411	572	4653	8428	15227
44.5578	426	4635	8496	15281
44.5745	552	4645	8438	15251
44.5912	448	4679	8494	15413
44.6079	488	4614	8480	15365
44.6246	428	4572	8540	15443
44.6413	456	4657	8528	15265
44.658	480	4602	8510	15391
44.6747	476	4659	8488	15351
44.6915	462	4619	8502	15423
44.7082	442	4671	8410	15299
44.7249	444	4602	8558	15249
44.7416	474	4619	8474	15297
44.7583	434	4544	8496	15397
44.775	526	4614	8394	15279
44.7917	410	4663	8548	15339
44.8084	490	4578	8456	15181
44.8251	470	4645	8562	15299
44.8418	482	4655	8526	15141
44.8585	414	4643	8588	15241
44.8752	470	4701	8552	15096
44.8919	456	4633	8625	15155
44.9086	534	4596	8502	15042
44.9253	476	4655	8651	15265
44.942	520	4643	8600	15106
44.9587	434	4653	8635	15117
44.9754	452	4612	8610	15070
44.9921	446	4602	8657	15135
45.0088	530	4588	8598	15102
45.0255	454	4657	8653	15135
45.0422	510	4623	8556	15112
45.0589	446	4631	8637	15117
45.0756	508	4612	8588	15137
45.0923	424	4633	8647	15225
45.109	556	4653	8570	15215
45.1257	486	4713	8641	15253
45.1424	518	4667	8560	15175
45.1591	482	4683	8625	15251
45.1758	568	4701	8588	15201
45.1925	522	4675	8623	15233
45.2092	578	4729	8554	15227
45.2259	476	4631	8576	15333
45.2426	606	4659	8570	15173
45.2593	452	4681	8572	15379
45.276	631	4687	8508	15265
45.2926	506	4669	8538	15313
45.3093	621	4699	8536	15335
45.326	554	4653	8542	15423
45.3427	645	4669	8490	15323
45.3594	528	4715	8560	15401
45.3761	522	4608	8536	15323
45.3928	452	4633	8536	15427
45.4095	596	4653	8512	15343
45.4262	522	4659	8556	15339
45.4428	512	4616	8476	15341
45.4596	470	4645	8514	15399
45.4762	508	4675	8480	15261
45.4929	430	4667	8494	15299
45.5096	526	4665	8530	15261
45.5263	442	4604	8480	15227
45.543	490	4560	8484	15209
45.5597	358	4671	8510	15237
45.5763	490	4614	8530	15129
45.593	442	4514	8504	15177
45.6097	580	4671	8516	15131
45.6264	440	4645	8566	15255
45.6431	478	4588	8562	15086
45.6598	486	4659	8637	15147
45.6764	506	4637	8663	15114
45.6931	434	4612	8627	15110
45.7098	512	4625	8590	15195
45.7265	460	4703	8665	15215
45.7432	536	4681	8617	15151
45.7599	482	4709	8719	15347
45.7765	582	4743	8633	15229
45.7932	514	4687	8721	15267
45.8099	544	4775	8643	15225
45.8266	518	4715	8701	15235
45.8432	612	4781	8649	15177
45.8599	562	4729	8765	15205
45.8766	586	4741	8725	15056
45.8933	586	4701	8775	15163
45.91	596	4693	8713	15078
45.9266	554	4695	8797	15098
45.9433	612	4769	8789	14988
45.96	492	4711	8899	15094
45.9766	592	4659	8799	15036
45.9933	508	4602	8969	15108
46.01	651	4576	8931	14962
46.0267	418	4699	9093	15044
46.0433	540	4623	9047	15000
46.06	446	4657	9113	15108
46.0767	524	4667	9051	15022
46.0934	444	4639	9279	15036
46.11	478	4594	9265	15044
46.1267	434	4633	9225	15096
46.1434	448	4643	9239	14990
46.16	428	4645	9417	15096
46.1767	534	4647	9243	15010
46.1934	402	4673	9317	15110
46.21	542	4677	9137	14984
46.2267	416	4606	9261	15143
46.2434	520	4681	9201	15018
46.26	496	4749	9183	15104
46.2767	496	4602	9121	15094
46.2934	466	4663	9265	15127
46.31	518	4681	9041	15141
46.3267	492	4621	9173	15191
46.3434	604	4677	9009	15076
46.36	512	4703	9137	15259
46.3767	570	4731	8991	15197
46.3933	508	4683	8963	15335
46.41	719	4705	9009	15373
46.4267	530	4825	9167	15477
46.4433	679	4843	8973	15441
46.46	600	4735	9097	15587
46.4766	755	4893	9099	15595
46.4933	641	5021	9167	15857
46.51	871	5031	9139	15779
46.5266	827	5061	9179	15903
46.5433	1095	5099	9151	15791
46.56	987	5169	9185	15879
46.5766	1147	5263	8989	15815
46.5933	993	5225	9067	15905
46.6099	1307	5215	9015	15851
46.6266	1101	5345	8937	15847
46.6432	1562	5275	9007	15783
46.6599	1261	5287	8943	15769
46.6765	1608	5273	8755	15631
46.6932	1241	5281	8845	15697
46.7099	1606	5151	8727	15503
46.7265	1219	5187	8789	15475
46.7431	1506	5143	8633	15391
46.7598	1197	5095	8753	15365
46.7765	1373	5057	8649	15347
46.7931	1085	5053	8679	15303
46.8098	1249	5021	8625	15223
46.8264	1017	5011	8711	15253
46.8431	1037	4891	8556	15223
46.8597	881	4937	8550	15205
46.8764	915	4933	8562	15183
46.893	777	4919	8564	15135
46.9096	769	4935	8550	15108
46.9263	709	4833	8548	15151
46.943	767	4869	8560	15108
46.9596	663	4843	8606	15177
46.9763	727	4757	8522	15022
46.9929	584	4743	8566	15056
47.0095	643	4715	8482	14990
47.0262	562	4833	8536	15050
47.0428	590	4777	8522	15052
47.0595	560	4725	8621	15016
47.0761	588	4751	8562	15026
47.0928	546	4627	8592	15080
47.1094	602	4703	8570	15028
47.126	532	4699	8516	15056
47.1427	570	4687	8566	14972
47.1593	498	4643	8631	15149
47.176	500	4699	8588	15066
47.1926	502	4717	8536	15028
47.2092	512	4683	8623	14990
47.2259	492	4653	8663	15072
47.2425	510	4743	8546	15036
47.2592	418	4655	8582	14978
47.2758	506	4671	8550	15068
47.2924	478	4673	8604	15076
47.3091	478	4657	8635	15010
47.3257	458	4629	8651	15052
47.3424	552	4623	8623	14984
47.359	458	4685	8606	15094
47.3756	590	4643	8637	15042
47.3923	448	4699	8701	15112
47.4089	496	4647	8619	15032
47.4255	374	4604	8699	15117
47.4422	564	4697	8614	15032
47.4588	468	4645	8713	15155
47.4754	514	4625	8639	15108
47.492	466	4655	8661	15191
47.5087	486	4687	8659	15159
47.5253	464	4765	8631	15211
47.5419	538	4731	8673	15100
47.5586	470	4759	8661	15135
47.5752	558	4721	8621	15135
47.5918	482	4715	8614	15159
47.6085	645	4719	8556	15129
47.6251	582	4715	8550	15173
47.6417	608	4725	8552	15064
47.6583	568	4721	8600	15102
47.675	651	4761	8520	15080
47.6916	534	4699	8574	15066
47.7082	621	4759	8464	15002
47.7248	596	4639	8530	15121
47.7415	635	4697	8582	15088
47.7581	546	4661	8552	15159
47.7747	526	4711	8604	15022
47.7914	548	4677	8598	15163
47.808	608	4695	8572	15114
47.8246	486	4715	8639	15141
47.8412	582	4707	8588	15183
47.8578	550	4657	8639	15289
47.8745	570	4703	8661	15235
47.8911	552	4751	8683	15331
47.9077	612	4795	8701	15265
47.9243	534	4765	8643	15331
47.9409	689	4823	8677	15403
47.9575	625	4803	8769	15343
47.9742	779	4821	8657	15285
47.9908	580	4797	8639	15325
48.0074	797	4787	8643	15303
48.024	721	4901	8673	15277
48.0406	839	4843	8604	15301
48.0573	731	4743	8623	15293
48.0739	845	4873	8651	15233
48.0905	701	4723	8665	15243
48.1071	799	4787	8582	15191
48.1237	679	4793	8707	15253
48.1403	805	4791	8719	15153
48.1569	753	4859	8773	15241
48.1735	747	4761	8715	15151
48.1902	679	4689	8681	15169
48.2068	739	4767	8761	15147
48.2234	566	4719	8749	15129
48.24	715	4731	8677	15147
48.2566	562	4817	8719	15155
48.2732	689	4719	8697	15131
48.2898	538	4665	8793	15135
48.3064	687	4737	8825	15082
48.323	554	4693	8695	15191
48.3396	691	4679	8809	15155
48.3563	570	4711	8849	15169
48.3729	617	4612	8861	15074
48.3895	560	4659	8873	15205
48.4061	635	4691	8893	15117
48.4227	554	4701	8897	15155
48.4393	614	4711	8877	15135
48.4559	538	4657	8911	15199
48.4725	606	4729	8917	15191
48.4891	582	4711	8943	15163
48.5057	659	4795	8883	15215
48.5223	544	4705	8859	15175
48.5389	623	4777	8825	15110
48.5555	574	4805	8837	15337
48.5721	627	4749	8799	15189
48.5887	552	4769	8793	15293
48.6053	661	4801	8745	15207
48.6219	470	4795	8703	15245
48.6385	665	4895	8703	15229
48.6551	629	4783	8689	15233
48.6717	643	4791	8647	15271
48.6883	614	4815	8661	15237
48.7049	643	4865	8550	15137
48.7215	633	4853	8588	15269
48.7381	665	4879	8542	15203
48.7547	568	4849	8502	15261
48.7713	600	4909	8520	15255
48.7879	508	4949	8594	15313
48.8045	667	4983	8544	15199
48.821	524	4961	8526	15241
48.8376	586	4931	8540	15343
48.8542	576	4955	8546	15391
48.8708	608	5013	8562	15235
48.8874	494	4983	8514	15291
48.904	534	4977	8540	15409
48.9206	522	4979	8528	15331
48.9372	512	5075	8498	15395
48.9538	552	4985	8500	15517
48.9704	568	4985	8478	15423
48.987	470	4915	8520	15575
49.0035	582	4963	8546	15527
49.0201	464	4971	8574	15709
49.0367	490	4955	8532	15729
49.0533	486	4893	8604	15885
49.0699	550	4973	8619	15885
49.0865	530	4851	8635	16216
49.1031	550	4935	8677	16196
49.1196	496	4859	8751	16202
49.1362	574	4875	8643	16218
49.1528	538	4787	8757	16416
49.1694	594	4835	8827	16238
49.186	542	4791	8861	16404
49.2026	645	4999	8885	16318
49.2191	558	4957	9029	16458
49.2357	739	4985	8999	16288
49.2523	699	4915	9121	16380
49.2689	829	5019	9135	16328
49.2854	763	4961	9155	16514
49.302	913	5073	9249	16342
49.3186	811	5009	9257	16522
49.3352	1121	5253	9141	16284
49.3518	1025	5191	9061	16444
49.3683	1195	5315	9073	16194
49.3849	1111	5269	9037	16150
49.4015	1373	5357	9043	16030
49.4181	1255	5263	9077	16104
49.4346	1542	5253	8963	15891
49.4512	1375	5161	8917	15905
49.4678	1496	5279	8921	15869
49.4844	1283	5157	8841	15827
49.5009	1496	5213	8723	15743
49.5175	1307	5071	8743	15683
49.5341	1259	5045	8747	15481
49.5506	1213	4979	8733	15513
49.5672	1183	4993	8665	15417
49.5838	1173	4943	8683	15441
49.6004	1111	4935	8655	15409
49.6169	1065	4913	8669	15433
49.6335	1005	4835	8673	15323
49.6501	907	4809	8651	15401
49.6666	981	4891	8612	15335
49.6832	821	4783	8651	15307
49.6998	927	4805	8643	15307
49.7163	775	4749	8566	15351
49.7329	763	4771	8697	15333
49.7495	671	4755	8584	15429
49.766	781	4747	8679	15327
49.7826	635	4739	8621	15347
49.7992	717	4745	8671	15321
49.8157	619	4721	8677	15401
49.8323	667	4693	8653	15381
49.8488	524	4697	8661	15529
49.8654	695	4679	8673	15515
49.882	580	4707	8663	15673
49.8985	564	4711	8725	15643
49.9151	540	4755	8671	15958
49.9316	582	4725	8623	16016
49.9482	508	4635	8574	16268
49.9648	604	4671	8612	16192
49.9813	556	4697	8629	16524
49.9979	554	4649	8596	16396
