# Supplementary material for: Effects of different radio-opacifying agents on physicochemical and biological properties of a novel root-end filling material
Source: PLoS One. 2018 Feb 8;13(2):e0191123. doi: 10.1371/journal.pone.0191123 (PMC5805173; doi:10.1371/journal.pone.0191123)
Supplement: S2 Table — (XLS) [file pone.0191123.s002.xls]

## Sheet: Sheet1
Wavenumber （cm-1）	NRFM	NRFM-Ba	NRFM-Bi	NRFM-Zr	BaSO4	Bi2O3	ZrO2
399	28.5895	69.0877	97.7255	121.564	180.163	197.306	226.812
401	29.1663	67.7182	96.8521	120.082	180.682	196.737	225.448
403	28.7728	67.5319	96.6869	119.479	180.296	197.629	225.47
405	27.6167	66.7886	96.6363	119.142	179.671	197.233	227.011
407	26.4743	65.3927	96.3741	119.051	179.794	196.729	226.199
409	27.1824	66.9483	95.9857	119.236	179.782	196.718	222.778
411	28.4333	68.7725	96.7103	119.318	180.21	196.691	222.758
413	28.8933	69.2561	96.9911	118.996	180.176	196.734	222.832
415	29.1473	68.8865	97.2462	118.574	179.478	196.717	221.878
417	30.2062	68.7374	97.931	118.294	179.412	196.747	220.81
418	31.3583	69.4368	99.0659	118.315	179.806	196.961	220.252
420	31.3602	69.5247	98.9419	118.599	179.778	196.289	220.681
422	31.0792	69.65	98.483	119.232	179.762	195.57	220.735
424	30.7143	69.3961	97.7208	119.682	179.984	195.955	220.958
426	30.1118	68.9596	97.5575	119.734	179.494	196.049	221.102
428	29.8938	69.1697	97.755	119.963	179.602	195.557	221.259
430	30.105	69.2813	97.7509	120.072	179.815	195.604	221.752
432	30.159	69.0414	97.606	120.185	179.638	195.695	222.56
434	30.3166	68.9067	97.5772	120.398	179.788	195.833	222.46
436	30.4068	68.8588	97.726	120.521	179.673	196.042	222.83
438	30.1481	68.729	97.7473	120.841	179.977	196.257	223.488
440	29.9156	68.6383	97.7011	120.864	179.663	196.205	223.741
442	29.6719	68.4999	97.5357	120.615	179.351	196.544	223.674
444	29.4652	68.0896	97.6354	120.591	179.619	196.794	223.826
445	29.4743	68.1264	97.8423	120.712	179.625	196.906	223.862
447	29.7759	68.1681	97.8866	120.789	179.345	196.935	223.781
449	29.7734	68.1145	97.8504	120.721	179.841	196.975	223.852
451	29.4867	68.0436	97.7931	120.559	179.847	197.385	223.892
453	29.2379	67.913	97.7589	120.497	179.322	197.749	223.695
455	29.5572	67.9704	97.5595	120.799	179.294	197.758	223.77
457	29.7481	68.1117	97.5717	121.015	179.063	197.83	223.983
459	29.4456	67.9418	97.57	120.958	178.624	197.778	224.28
461	29.3523	67.8031	97.4594	121.095	178.995	197.984	225.088
463	29.2193	67.4849	97.4999	121.289	179.369	198.248	225.727
465	28.8965	66.8909	97.3979	121.257	179.26	198.37	225.539
467	28.3747	66.185	97.1771	120.809	179.055	198.377	225.454
469	27.6275	65.5845	96.9651	120.33	178.832	198.526	225.156
471	27.3445	65.1714	96.8449	119.959	178.483	198.642	224.771
472	27.4512	65.2724	96.827	119.625	178.328	198.727	224.477
474	27.7755	65.7944	96.8616	119.758	178.413	198.875	224.368
476	28.3754	66.5269	97.0403	119.997	178.399	198.876	224.085
478	28.8901	67.0985	97.3336	120.036	178.27	198.864	223.763
480	29.2268	67.4296	97.6561	120.025	178.299	198.93	223.387
482	29.6067	67.6967	97.7128	120.012	178.315	198.96	222.994
484	29.7398	67.6376	97.6477	119.797	178.275	199.06	222.458
486	29.4615	67.3464	97.4375	119.282	178.1	199.016	221.787
488	29.0419	66.9656	97.2892	118.814	178.2	199.039	221.231
490	28.6236	66.5461	97.267	118.192	178.2	198.964	220.841
492	28.2371	66.3679	97.0752	117.639	178.193	198.81	220.108
494	27.9931	66.0773	96.7449	117.397	178.254	198.725	219.069
496	27.7318	65.5746	96.5957	117.202	178.152	198.566	218.347
498	27.4261	65.1504	96.3698	116.944	178.028	198.34	217.938
499	27.3208	64.9855	96.2675	116.843	178.087	198.317	217.636
501	27.1994	64.9622	96.3104	116.872	178.057	198.136	217.349
503	27.0622	64.844	96.1893	116.99	177.988	197.962	216.978
505	27.2217	64.7976	96.0233	117.123	178.001	198.027	216.822
507	27.5109	65.0075	96.0864	117.378	178.09	198.196	216.88
509	27.8074	65.2509	96.2619	117.62	178.019	198.225	216.727
511	28.0498	65.5206	96.4112	117.868	177.831	198.552	216.714
513	28.3007	65.7547	96.4905	117.902	177.856	199.085	216.965
515	28.5919	66.0549	96.5971	117.987	177.874	199.465	217.009
517	28.8696	66.4106	96.8041	118.213	177.781	199.846	216.909
519	29.0545	66.4894	96.981	118.409	177.728	200.477	216.945
521	29.1921	66.4186	96.9595	118.516	177.837	200.904	217.175
523	29.3362	66.4233	96.9246	118.624	177.924	201.276	217.394
525	29.3068	66.3705	96.9539	118.644	177.853	201.708	217.4
526	29.1319	66.0888	97.0678	118.591	177.724	202.08	217.326
528	29.046	65.7352	97.0316	118.638	177.639	202.318	217.439
530	28.8764	65.5195	96.882	118.674	177.495	202.485	217.707
532	28.6654	65.2074	96.7608	118.625	177.4	202.574	217.946
534	28.4154	64.8827	96.6184	118.5	177.425	202.607	218.027
536	28.1575	64.5182	96.4221	118.405	177.387	202.42	218.101
538	27.9312	64.0761	96.1255	118.369	177.298	202.315	218.541
540	27.5741	63.6531	95.8083	118.265	177.081	202.423	219.165
542	26.9834	63.1507	95.5849	118.209	176.821	202.574	219.538
544	26.3319	62.5129	95.3267	118.166	176.766	202.605	219.818
546	25.6586	61.7209	94.8478	117.964	176.831	202.916	220.256
548	24.8706	60.7607	94.3113	117.536	176.764	203.498	220.718
550	23.9276	59.7963	93.8498	117.023	176.654	204.11	221.092
552	22.8291	58.5913	93.353	116.54	176.558	204.705	221.338
553	21.5728	57.1795	92.6315	115.934	176.567	205.152	221.413
555	20.3089	55.7927	91.8564	115.159	176.42	205.716	221.626
557	18.8702	54.3583	91.0649	114.279	176.141	206.464	221.784
559	17.376	52.7808	90.2597	113.265	176.058	207.075	221.704
561	16.0215	51.177	89.5033	112.278	175.899	207.684	221.759
563	14.9243	49.6946	88.8612	111.336	175.65	208.183	221.851
565	14.1367	48.7126	88.4407	110.68	175.587	208.785	221.85
567	13.746	48.1867	88.2443	110.225	175.294	209.386	221.819
569	13.5525	47.9648	88.1189	109.925	174.978	209.978	221.627
571	13.6626	48.0097	88.2593	109.941	174.936	210.438	221.457
573	14.1444	48.5091	88.6849	110.273	174.748	210.824	221.403
575	15.0342	49.5181	89.2472	110.831	174.467	211.3	221.488
577	16.3617	51.172	90.1635	111.777	174.028	211.86	221.485
579	17.8333	53.0718	91.191	112.906	173.527	212.243	221.469
580	19.5906	55.1169	92.3665	114.162	172.919	212.52	221.651
582	21.323	57.1106	93.4865	115.347	172.308	212.877	221.731
584	22.7379	58.6602	94.4102	116.298	171.606	213.251	221.831
586	23.6634	59.5208	95.0471	116.97	170.673	213.474	222.124
588	24.0459	59.7167	95.3285	117.227	169.582	213.749	222.403
590	23.9171	59.3549	95.1977	117.159	168.265	213.959	222.558
592	23.2414	58.2596	94.7365	116.79	166.345	214.196	222.73
594	22.1738	56.6392	94.0392	116.091	163.789	214.406	222.855
596	20.7969	54.7762	92.9574	115.119	160.494	214.617	222.916
598	19.0212	52.6143	91.6172	113.815	156.169	214.775	222.893
600	17.4025	50.5407	90.5679	112.572	150.581	214.928	223.031
602	16.6379	49.2813	90.1139	111.942	144.256	215.121	223.174
604	17.2212	49.5145	90.6153	112.303	138.51	215.38	223.244
606	18.7233	50.6738	91.6807	113.44	133.91	215.525	223.295
607	20.5446	51.9371	92.8385	114.841	131.157	215.673	223.392
609	22.2659	53.0607	93.9243	116.099	130.053	215.842	223.447
611	23.6392	54.1976	94.8708	117.184	130.529	216.023	223.487
613	24.5705	55.3132	95.4866	117.91	133.338	216.145	223.563
615	24.9	56.4047	95.7798	118.234	138.559	216.226	223.585
617	24.7679	57.3517	95.8498	118.302	144.812	216.27	223.663
619	24.5934	58.0711	95.9358	118.403	150.344	216.378	223.872
621	24.5498	58.6524	96.0554	118.606	154.615	216.509	224.063
623	24.6281	59.2248	96.0536	118.749	157.873	216.633	224.123
625	24.5104	59.352	95.8948	118.688	159.964	216.712	224.119
627	24.2021	59.0209	95.6342	118.447	160.648	216.756	224.153
629	23.9584	58.5866	95.3061	118.268	159.799	216.717	224.201
631	23.9867	58.3458	95.2043	118.332	157.492	216.875	224.349
633	24.3194	58.2208	95.3751	118.48	154.317	217.037	224.59
634	24.8842	58.3124	95.7167	118.745	151.186	217.15	224.886
636	25.5007	58.5987	96.1381	119.151	148.691	217.289	225.016
638	26.237	59.2587	96.6913	119.703	147.408	217.434	224.974
640	27.0456	60.1129	97.1768	120.229	147.329	217.435	225.028
642	27.8969	61.2164	97.6775	120.726	148.496	217.428	225.142
644	28.6775	62.4239	98.1625	121.214	150.67	217.526	225.172
646	29.4734	63.7502	98.623	121.711	153.785	217.53	225.277
648	30.2029	65.0587	99.0879	122.168	157.434	217.438	225.398
650	30.8341	66.3268	99.5539	122.651	161.308	217.487	225.434
652	31.3764	67.4516	99.9218	123.03	164.701	217.46	225.475
654	31.916	68.3981	100.299	123.347	167.557	217.377	225.661
656	32.414	69.184	100.584	123.581	169.924	217.303	225.841
658	32.8101	70.0044	100.874	123.782	171.828	217.271	225.95
660	33.2023	70.7286	101.239	123.967	173.224	217.288	226.054
661	33.6234	71.22	101.569	124.213	174.304	217.311	226.217
663	33.9761	71.6412	101.738	124.441	175.262	217.185	226.336
665	34.2687	72.0371	101.816	124.557	175.808	217.089	226.359
667	34.6206	72.4138	102.034	124.686	176.104	217.037	226.441
669	34.942	73.0453	102.503	125.117	176.937	216.912	226.633
671	35.1697	73.3166	102.61	125.255	177.375	216.829	226.734
673	35.5287	73.6758	102.735	125.419	177.726	216.774	226.735
675	35.8535	74.1027	102.909	125.674	178.074	216.625	226.808
677	36.2657	74.5202	103.247	125.944	178.323	216.524	227.015
679	36.6705	74.8909	103.495	126.114	178.467	216.561	227.25
681	37.0087	75.2795	103.65	126.293	178.555	216.532	227.376
683	37.3174	75.5924	103.858	126.542	178.674	216.413	227.463
685	37.6427	75.9211	104.141	126.761	178.798	216.369	227.597
687	37.935	76.1857	104.337	126.933	178.907	216.231	227.699
688	38.1918	76.5033	104.483	127.158	179.076	216.109	227.783
690	38.3985	76.7377	104.661	127.336	179.183	216.053	227.927
692	38.6961	76.959	104.893	127.545	179.203	215.973	228.049
694	38.9567	77.169	105.007	127.71	179.236	215.793	228.141
696	39.1352	77.3631	105.067	127.864	179.308	215.701	228.232
698	39.2942	77.478	105.214	127.994	179.319	215.644	228.253
700	39.4434	77.5987	105.377	128.1	179.403	215.528	228.313
702	39.5511	77.7044	105.482	128.205	179.528	215.387	228.413
704	39.7287	77.8894	105.556	128.352	179.513	215.332	228.404
706	39.873	77.9952	105.602	128.402	179.472	215.179	228.408
708	40.0173	78.0738	105.7	128.494	179.551	215.023	228.473
710	40.119	78.1436	105.775	128.565	179.598	214.946	228.446
712	40.2203	78.2735	105.792	128.585	179.595	214.864	228.397
714	40.2725	78.3773	105.763	128.532	179.63	214.665	228.357
715	40.3171	78.5233	105.827	128.533	179.707	214.52	228.282
717	40.4115	78.5901	105.89	128.484	179.669	214.427	228.174
719	40.5308	78.6679	105.908	128.381	179.644	214.279	228.031
721	40.587	78.7556	105.948	128.323	179.74	214.142	227.838
723	40.6715	78.8649	106.023	128.302	179.801	214.106	227.695
725	40.7319	78.9074	106.016	128.251	179.83	213.998	227.59
727	40.7426	78.9087	105.951	128.192	179.921	213.813	227.432
729	40.7209	78.9211	105.925	128.106	179.952	213.714	227.26
731	40.7368	78.9934	105.965	128.04	179.927	213.607	227.17
733	40.7281	78.9839	105.943	128.012	179.929	213.45	227.037
735	40.6684	78.9065	105.842	127.991	179.916	213.362	226.837
737	40.6169	78.8408	105.751	127.949	179.883	213.243	226.695
739	40.5464	78.7854	105.706	127.901	179.934	213.072	226.616
741	40.4412	78.6961	105.658	127.887	180.018	212.937	226.554
742	40.4081	78.6672	105.595	127.902	180.001	212.825	226.476
744	40.3749	78.6546	105.507	127.909	179.966	212.644	226.393
746	40.3302	78.7138	105.494	127.986	180.049	212.517	226.445
748	40.2648	78.7513	105.444	128.058	180.074	212.438	226.574
750	40.2057	78.7023	105.328	128.096	180.042	212.287	226.669
752	40.0911	78.6086	105.216	128.131	179.999	212.113	226.798
754	39.9568	78.5667	105.173	128.214	179.956	212.042	226.971
756	39.8178	78.4851	105.077	128.282	179.917	211.946	227.188
758	39.5845	78.2983	104.889	128.336	179.928	211.825	227.421
760	39.2657	78.0519	104.706	128.36	179.933	211.737	227.624
762	39.305	78.138	104.763	128.536	179.872	211.596	227.831
764	39.6642	78.4782	104.933	128.801	179.838	211.429	228.007
766	39.8318	78.6275	104.948	128.953	179.821	211.293	228.224
768	39.7782	78.5437	104.836	129.078	179.752	211.139	228.458
769	39.7274	78.4433	104.734	129.153	179.662	210.987	228.644
771	39.629	78.3767	104.635	129.195	179.586	210.873	228.838
773	39.4773	78.3492	104.534	129.269	179.572	210.813	229.026
775	39.4194	78.286	104.466	129.396	179.527	210.691	229.208
777	39.4096	78.2084	104.445	129.502	179.495	210.537	229.382
779	39.2323	78.1002	104.342	129.518	179.458	210.435	229.548
781	39.039	78.0025	104.163	129.609	179.431	210.353	229.721
783	38.9029	77.845	104.001	129.626	179.383	210.173	229.896
785	38.7925	77.707	103.944	129.666	179.33	210.041	230.038
787	38.6159	77.5884	103.841	129.718	179.287	209.919	230.07
789	38.5044	77.5337	103.716	129.778	179.269	209.752	230.156
791	38.4693	77.4946	103.619	129.821	179.224	209.593	230.311
793	38.3406	77.4596	103.501	129.846	179.166	209.461	230.384
795	38.1625	77.3334	103.328	129.894	179.142	209.333	230.487
796	38.0817	77.2659	103.227	129.95	179.119	209.228	230.645
798	37.9278	77.1166	103.154	129.956	179.075	209.096	230.754
800	37.7381	76.9244	103.082	129.993	179.052	209.002	230.826
802	37.6235	76.8013	102.99	130.027	179.007	208.885	230.966
804	37.4934	76.7664	102.898	130.083	178.969	208.752	231.094
806	37.2729	76.6223	102.753	130.123	179.034	208.693	231.236
808	37.1513	76.4407	102.599	130.204	179.074	208.626	231.428
810	36.9995	76.3097	102.468	130.228	179.031	208.489	231.556
812	36.8127	76.2693	102.395	130.219	179.029	208.37	231.678
814	36.712	76.1212	102.307	130.258	179.06	208.303	231.817
816	36.6453	75.9095	102.248	130.341	179.022	208.216	231.977
818	36.4934	75.7004	102.195	130.362	178.991	208.096	232.02
820	36.3225	75.537	102.107	130.38	179.066	208.05	232.097
822	36.1953	75.3777	101.981	130.362	179.048	207.95	232.21
823	36.0863	75.2248	101.851	130.357	178.994	207.857	232.253
825	35.9465	75.0789	101.759	130.318	179.064	207.83	232.367
827	35.8269	74.9034	101.699	130.276	179.105	207.797	232.531
829	35.6859	74.6454	101.574	130.215	179.037	207.69	232.549
831	35.5077	74.3707	101.429	130.151	179.131	207.625	232.59
833	35.3336	74.0682	101.307	130.055	179.245	207.582	232.715
835	35.2073	73.8182	101.193	129.948	179.215	207.497	232.73
837	35.0228	73.5921	101.025	129.793	179.181	207.359	232.727
839	34.8044	73.3367	100.886	129.655	179.195	207.271	232.83
841	34.6574	73.0957	100.81	129.584	179.153	207.094	232.893
843	34.5437	73.0167	100.765	129.609	179.115	206.863	232.923
845	34.3984	72.9848	100.73	129.617	179.14	206.804	232.989
847	34.2511	72.8975	100.632	129.618	179.09	206.882	233.014
849	34.0955	72.7072	100.505	129.632	178.996	206.897	232.979
850	33.8937	72.5074	100.415	129.609	179.023	206.876	233.044
852	33.7174	72.3636	100.354	129.53	179.018	206.851	233.105
854	33.5996	72.183	100.229	129.441	178.918	206.775	233.072
856	33.4657	71.9227	100.044	129.321	178.901	206.674	233.084
858	33.3085	71.6794	99.9387	129.232	178.893	206.592	233.129
860	33.138	71.4591	99.8557	129.116	178.78	206.496	233.105
862	32.9629	71.2661	99.6981	128.979	178.677	206.394	233.129
864	32.7692	71.0823	99.5575	128.882	178.597	206.322	233.169
866	32.5746	70.8911	99.4732	128.795	178.518	206.229	233.091
868	32.4231	70.6789	99.3131	128.642	178.429	206.058	233.061
870	32.2591	70.4555	99.1106	128.493	178.357	205.974	233.165
872	32.015	70.1786	98.981	128.361	178.278	205.927	233.143
874	31.8092	69.9726	98.9157	128.262	178.182	205.8	233.074
876	31.681	69.8073	98.8124	128.13	178.093	205.671	233.114
877	31.4988	69.5963	98.6265	128.003	178.024	205.613	233.111
879	31.3183	69.4142	98.4793	127.913	177.895	205.541	233.097
881	31.2385	69.321	98.4445	127.833	177.748	205.421	233.156
883	31.1554	69.1991	98.3646	127.753	177.649	205.288	233.123
885	30.9406	68.9827	98.1513	127.606	177.557	205.229	233.084
887	30.7215	68.7466	97.9931	127.451	177.444	205.126	233.11
889	30.543	68.5636	97.9437	127.334	177.349	204.984	233.103
891	30.3632	68.418	97.8166	127.254	177.222	204.903	233.055
893	30.1506	68.2598	97.6063	127.161	177.048	204.821	233.038
895	29.9458	68.016	97.4588	127.014	176.907	204.672	233.014
897	29.7516	67.7585	97.3908	126.914	176.823	204.561	232.999
899	29.5379	67.5195	97.2515	126.834	176.708	204.491	233.014
901	29.3389	67.2371	97.0334	126.664	176.599	204.425	233.031
903	29.1707	66.9655	96.9003	126.51	176.52	204.338	233.022
904	28.9513	66.7232	96.806	126.396	176.386	204.291	233.031
906	28.7249	66.45	96.6364	126.232	176.204	204.233	233.007
908	28.5365	66.151	96.4542	126.058	176.078	204.106	232.938
910	28.311	65.8407	96.312	125.905	175.98	204	232.916
912	28.0452	65.5233	96.1484	125.734	175.886	203.939	232.919
914	27.8019	65.1629	95.9384	125.51	175.788	203.884	232.927
916	27.5881	64.8173	95.7488	125.296	175.663	203.838	232.932
918	27.3605	64.5132	95.6311	125.123	175.511	203.764	232.929
920	27.0993	64.2022	95.5086	124.941	175.383	203.648	232.906
922	26.8286	63.8813	95.2995	124.732	175.231	203.554	232.871
924	26.5222	63.548	95.085	124.558	175.075	203.481	232.849
926	26.2227	63.1669	94.9165	124.369	174.913	203.415	232.821
928	25.9488	62.7806	94.7868	124.148	174.752	203.354	232.796
930	25.6484	62.4037	94.5996	123.914	174.607	203.291	232.81
931	25.2636	61.977	94.3718	123.667	174.507	203.24	232.837
933	24.8539	61.4847	94.1851	123.38	174.376	203.158	232.786
935	24.4463	60.9644	93.9591	123.087	174.196	203.049	232.777
937	24.0295	60.413	93.6955	122.769	174.019	202.969	232.826
939	23.6036	59.8609	93.4835	122.437	173.863	202.918	232.812
941	23.3517	59.4891	93.376	122.204	173.653	202.872	232.793
943	23.1996	59.2734	93.2792	122.062	173.426	202.812	232.808
945	22.8906	58.919	93.0971	121.807	173.235	202.742	232.794
947	22.6751	58.6187	92.9515	121.572	173.026	202.658	232.763
949	22.6623	58.506	92.8581	121.462	172.787	202.57	232.76
951	22.3465	58.0786	92.6239	121.175	172.542	202.499	232.733
953	21.7091	57.3424	92.3011	120.707	172.228	202.423	232.695
955	21.0679	56.5911	91.9869	120.221	171.921	202.332	232.71
957	20.7491	56.1477	91.7777	119.865	171.651	202.233	232.673
958	20.4292	55.7287	91.5391	119.478	171.353	202.138	232.612
960	19.8234	54.9601	91.1996	118.881	170.945	202.08	232.605
962	19.7139	54.7262	91.2425	118.739	170.523	201.999	232.605
964	20.5977	55.6942	91.8203	119.536	170.063	201.921	232.557
966	21.2449	56.4305	92.114	120.186	169.717	201.832	232.548
968	21.0687	56.1672	91.924	120.108	169.374	201.757	232.53
970	20.5175	55.4668	91.5605	119.684	168.876	201.688	232.484
972	19.8894	54.7365	91.1817	119.168	168.197	201.624	232.49
974	19.2466	53.97	90.8022	118.648	167.348	201.545	232.479
976	18.6288	53.1723	90.4779	118.162	166.239	201.47	232.416
978	17.9819	52.3333	90.1755	117.653	164.62	201.394	232.387
980	17.3487	51.4416	89.824	117.109	161.649	201.291	232.39
982	16.7295	50.4976	89.4849	116.573	156.51	201.171	232.329
984	16.1272	49.9327	89.1936	116.093	153.603	201.091	232.262
985	15.5803	49.8625	88.9261	115.617	159.109	201.02	232.223
987	15.174	49.6763	88.6862	115.176	165.75	200.944	232.178
989	14.9362	49.3302	88.5195	114.875	167.665	200.86	232.134
991	14.8738	49.1248	88.3953	114.691	167.562	200.808	232.143
993	14.9442	49.0985	88.3158	114.558	167.029	200.75	232.134
995	15.0907	49.1459	88.2717	114.437	166.476	200.653	232.068
997	14.9981	48.9544	88.1375	114.181	165.856	200.577	232.058
999	14.5222	48.4131	87.8521	113.726	165.269	200.517	232.027
1000	13.7769	47.6142	87.4128	113.112	164.69	200.451	231.947
1000	13.0147	46.7931	86.9708	112.47	164.139	200.366	231.937
1000	12.3585	46.052	86.6033	111.871	163.506	200.314	231.925
1010	11.829	45.4207	86.2957	111.361	162.896	200.23	231.835
1010	11.3363	44.8712	85.9961	110.877	162.266	200.143	231.798
1010	10.9776	44.4413	85.7622	110.434	161.618	200.082	231.757
1010	10.7778	44.1498	85.5481	110.046	160.896	199.95	231.665
1010	10.7101	43.9838	85.3696	109.726	160.208	199.827	231.63
1020	10.5663	43.7422	85.2026	109.373	159.455	199.78	231.609
1020	10.2697	43.3477	84.9661	108.911	158.664	199.736	231.55
1020	9.80248	42.8191	84.6302	108.343	157.823	199.661	231.51
1020	9.29369	42.2062	84.2759	107.724	157.001	199.556	231.476
1020	8.69237	41.5059	83.8756	107.073	156.048	199.484	231.439
1030	8.0596	40.8579	83.5147	106.466	155.075	199.413	231.402
1030	7.46564	40.2642	83.1761	105.864	154.082	199.33	231.391
1030	6.87898	39.6833	82.825	105.23	153.023	199.3	231.371
1030	6.25753	39.0567	82.4725	104.57	151.795	199.253	231.305
1030	5.83733	38.6086	82.2714	104.112	150.493	199.225	231.304
1040	5.58083	38.3265	82.1728	103.835	149.03	199.217	231.355
1040	5.30177	38.0274	82.0563	103.548	147.5	199.169	231.328
1040	4.86994	37.5738	81.8075	103.143	145.859	199.108	231.302
1040	4.38487	37.0858	81.5461	102.718	144.153	199.091	231.312
1040	3.90801	36.6325	81.3059	102.289	142.284	199.082	231.297
1050	3.60737	36.3445	81.1477	102.009	140.379	199.032	231.29
1050	3.57112	36.263	81.1344	101.96	138.352	198.989	231.305
1050	3.83385	36.4098	81.3469	102.158	136.284	198.953	231.244
1050	4.12743	36.618	81.6004	102.446	134.104	198.877	231.2
1050	4.3473	36.8197	81.7889	102.747	131.917	198.8	231.216
1050	4.48769	36.9196	81.9204	103.007	129.631	198.742	231.184
1060	4.72645	37.0702	82.1231	103.338	127.463	198.687	231.127
1060	5.00138	37.2883	82.3598	103.732	125.549	198.635	231.1
1060	5.3168	37.5247	82.6137	104.143	124.067	198.594	231.096
1060	5.70025	37.7635	82.9231	104.589	122.662	198.558	231.053
1060	6.2656	38.1585	83.3299	105.188	121.356	198.511	231.03
1070	6.91591	38.5896	83.7816	105.862	120.166	198.49	231.044
1070	7.60087	39.0152	84.2436	106.553	119.311	198.482	231.017
1070	8.22955	39.3741	84.6454	107.162	118.663	198.449	230.98
1070	8.83715	39.7724	85.0527	107.795	118.333	198.412	230.943
1070	9.46449	40.2205	85.4974	108.499	118.152	198.386	230.898
1080	10.2096	40.7776	86.0347	109.279	118.228	198.366	230.878
1080	11.0029	41.3611	86.579	110.088	118.418	198.354	230.919
1080	11.7346	41.8872	87.067	110.844	118.818	198.354	230.936
1080	12.0379	42.0837	87.2927	111.159	119.323	198.346	230.92
1080	11.6432	41.771	87.02	110.726	120.083	198.323	230.93
1090	10.654	41.0424	86.3375	109.685	121.086	198.275	230.947
1090	9.76219	40.4264	85.7459	108.73	122.463	198.246	230.949
1090	9.36546	40.233	85.4989	108.307	124.014	198.215	230.971
1090	9.39552	40.4513	85.5149	108.38	125.662	198.185	230.978
1090	9.65554	40.8838	85.6994	108.711	127.014	198.157	230.976
1100	10.1225	41.4531	86.0076	109.187	127.993	198.108	230.997
1100	10.636	42.0509	86.3335	109.708	128.429	198.076	231.013
1100	11.1255	42.6331	86.6663	110.259	128.434	198.055	231.019
1100	11.5993	43.179	86.9878	110.804	128.006	198.008	231.044
1100	12.1165	43.7116	87.3558	111.367	127.312	197.969	231.057
1110	12.6198	44.1769	87.7292	111.912	126.302	197.935	231.036
1110	13.1531	44.6252	88.0842	112.476	125.23	197.895	231.025
1110	13.6458	45.0069	88.3928	113.011	124.082	197.886	231.046
1110	14.1274	45.3471	88.7162	113.504	123.083	197.874	231.036
1110	14.6148	45.6304	89.0544	113.98	122.2	197.862	231.024
1110	15.1632	45.9415	89.3778	114.494	121.582	197.834	231.043
1120	15.7531	46.2705	89.696	115.031	121.196	197.827	231.063
1120	16.3448	46.6427	90.021	115.543	121.156	197.829	231.074
1120	16.8767	47.008	90.3321	116.024	121.325	197.791	231.097
1120	17.4011	47.4225	90.6328	116.482	121.892	197.775	231.122
1120	17.879	47.8705	90.9162	116.884	122.793	197.789	231.168
1130	18.3116	48.3894	91.1905	117.263	124.172	197.798	231.224
1130	18.7128	48.9515	91.4655	117.64	125.841	197.81	231.261
1130	19.1227	49.5681	91.7256	117.996	127.807	197.85	231.3
1130	19.4718	50.1496	91.9292	118.308	129.791	197.896	231.389
1130	19.8052	50.7233	92.1194	118.625	131.772	197.916	231.458
1140	20.1506	51.3304	92.3285	118.962	133.607	197.922	231.496
1140	20.5304	51.9524	92.5562	119.291	135.331	197.928	231.529
1140	20.8645	52.5433	92.7578	119.565	136.922	197.921	231.571
1140	21.1776	53.1137	92.9532	119.824	138.487	197.913	231.596
1140	21.4925	53.6362	93.1467	120.069	139.931	197.927	231.618
1150	21.7811	54.1319	93.329	120.263	141.307	197.908	231.64
1150	22.0264	54.5997	93.4813	120.455	142.562	197.87	231.651
1150	22.2952	55.07	93.6241	120.664	143.773	197.857	231.659
1150	22.5551	55.5067	93.7705	120.858	144.837	197.828	231.673
1150	22.7808	55.9413	93.9149	121.041	145.813	197.789	231.669
1160	23.0165	56.385	94.064	121.252	146.619	197.767	231.677
1160	23.2796	56.7977	94.1976	121.47	147.192	197.731	231.701
1160	23.4989	57.126	94.301	121.617	147.355	197.701	231.694
1160	23.6829	57.3953	94.4207	121.773	147.099	197.671	231.687
1160	23.9023	57.613	94.5531	121.979	146.38	197.642	231.713
1160	24.1505	57.7562	94.6939	122.156	145.367	197.637	231.725
1170	24.3534	57.8056	94.8072	122.311	144.047	197.649	231.707
1170	24.5352	57.7953	94.9195	122.505	142.596	197.644	231.73
1170	24.7261	57.7233	95.05	122.688	141.049	197.638	231.762
1170	24.9414	57.5982	95.1686	122.844	139.546	197.637	231.785
1170	25.1414	57.422	95.2866	123.021	138.022	197.652	231.801
1180	25.3676	57.2099	95.4263	123.204	136.567	197.656	231.774
1180	25.5893	56.9746	95.5502	123.339	135.121	197.639	231.785
1180	25.7916	56.7105	95.6523	123.466	133.776	197.637	231.816
1180	25.9814	56.4298	95.7523	123.634	132.505	197.672	231.842
1180	26.1594	56.1843	95.8612	123.771	131.458	197.711	231.866
1190	26.3369	55.9881	95.9559	123.888	130.551	197.719	231.896
1190	26.513	55.868	96.048	124.059	129.909	197.7	231.888
1190	26.7032	55.8321	96.1457	124.243	129.461	197.683	231.89
1190	26.8962	55.9003	96.2624	124.385	129.318	197.69	231.935
1190	27.0516	56.0557	96.3835	124.533	129.344	197.71	231.972
1200	27.2021	56.3033	96.4752	124.705	129.679	197.71	231.994
1200	27.3189	56.5806	96.5482	124.824	130.227	197.685	232.029
1200	27.4187	56.9217	96.6353	124.915	131.015	197.662	232.046
1200	27.5565	57.3333	96.7297	125.069	131.899	197.654	232.06
1200	27.7279	57.7957	96.8212	125.23	133.006	197.653	232.092
1210	27.9005	58.2792	96.9163	125.352	134.226	197.651	232.108
1210	28.072	58.7685	97.0374	125.498	135.61	197.652	232.128
1210	28.2653	59.2633	97.1593	125.665	137.024	197.644	232.164
1210	28.4384	59.7641	97.2447	125.785	138.53	197.639	232.185
1210	28.5812	60.2331	97.327	125.911	140.054	197.652	232.199
1210	28.7282	60.6609	97.4228	126.062	141.616	197.652	232.224
1220	28.8875	61.0955	97.5048	126.166	143.052	197.632	232.259
1220	29.0269	61.5186	97.5673	126.237	144.374	197.627	232.272
1220	29.1294	61.8465	97.6274	126.344	145.504	197.645	232.275
1220	29.2215	62.1307	97.6983	126.435	146.622	197.657	232.3
1220	29.2769	62.4079	97.7602	126.485	147.817	197.635	232.301
1230	29.3232	62.7168	97.8014	126.538	149.311	197.599	232.292
1230	29.4477	63.094	97.8567	126.62	150.935	197.586	232.307
1230	29.5828	63.5052	97.9312	126.686	152.553	197.582	232.318
1230	29.6861	63.8927	97.9792	126.749	154.032	197.553	232.32
1230	29.7894	64.2345	98.008	126.825	155.415	197.534	232.329
1240	29.8764	64.5344	98.058	126.878	156.625	197.523	232.328
1240	29.9448	64.812	98.1209	126.906	157.721	197.503	232.309
1240	29.9932	65.0769	98.1599	126.959	158.674	197.505	232.315
1240	30.0486	65.3321	98.1808	127	159.544	197.51	232.333
1240	30.113	65.5617	98.2162	127.028	160.319	197.471	232.335
1250	30.1666	65.7596	98.254	127.058	161.079	197.435	232.327
1250	30.2357	65.9742	98.2917	127.1	161.78	197.415	232.319
1250	30.2966	66.1882	98.2992	127.093	162.442	197.399	232.303
1250	30.342	66.389	98.3012	127.093	163.071	197.361	232.291
1250	30.3986	66.5635	98.3133	127.103	163.657	197.344	232.274
1260	30.4673	66.722	98.3385	127.073	164.16	197.311	232.202
1260	30.5019	66.841	98.3517	126.991	164.624	197.232	232.133
1260	30.4867	66.9395	98.3124	126.924	165.014	197.175	232.103
1260	30.491	67.0008	98.2785	126.859	165.413	197.152	232.052
1260	30.5304	67.069	98.2864	126.81	165.782	197.125	232.032
1270	30.557	67.1565	98.3042	126.793	166.151	197.126	232.086
1270	30.6358	67.2734	98.357	126.823	166.514	197.151	232.144
1270	30.7445	67.3831	98.388	126.846	166.872	197.154	232.153
1270	30.8093	67.4955	98.4106	126.86	167.186	197.159	232.18
1270	30.8584	67.593	98.4657	126.887	167.538	197.169	232.203
1270	30.91	67.6766	98.5096	126.936	167.905	197.176	232.225
1280	30.9373	67.7469	98.5242	126.988	168.253	197.174	232.281
1280	30.932	67.8172	98.5608	127.069	168.557	197.176	232.334
1280	30.9164	67.9035	98.5922	127.157	168.859	197.171	232.341
1280	30.9401	68.0854	98.6293	127.269	169.143	197.156	232.363
1280	31.0423	68.3294	98.7099	127.404	169.424	197.169	232.406
1290	31.2187	68.6317	98.8155	127.563	169.687	197.176	232.398
1290	31.4047	68.9227	98.8996	127.698	169.926	197.166	232.387
1290	31.591	69.1937	98.9788	127.811	170.153	197.146	232.42
1290	31.7541	69.438	99.0649	127.902	170.425	197.134	232.444
1290	31.8861	69.6287	99.1451	127.959	170.648	197.117	232.442
1300	31.9832	69.7351	99.1826	127.942	170.818	197.111	232.445
1300	32.0697	69.8427	99.2165	127.927	170.989	197.103	232.444
1300	32.1649	69.9247	99.2529	127.936	171.192	197.08	232.434
1300	32.2523	69.9651	99.2807	127.937	171.346	197.05	232.437
1300	32.3186	69.9795	99.3109	127.926	171.475	197.02	232.414
1310	32.3976	70.0593	99.3568	127.967	171.62	196.983	232.382
1310	32.5031	70.1886	99.4115	128.034	171.746	196.958	232.405
1310	32.6074	70.3515	99.4903	128.116	171.832	196.926	232.405
1310	32.6968	70.4733	99.5379	128.186	171.957	196.904	232.364
1310	32.776	70.5496	99.5647	128.247	172.045	196.875	232.361
1320	32.8963	70.6894	99.6342	128.324	172.136	196.842	232.376
1320	32.9958	70.8681	99.6946	128.405	172.239	196.84	232.365
1320	33.0207	70.9832	99.7078	128.433	172.374	196.824	232.38
1320	33.0805	71.1004	99.769	128.496	172.514	196.784	232.372
1320	33.1677	71.1973	99.8321	128.57	172.662	196.774	232.334
1320	33.2343	71.2813	99.865	128.617	172.799	196.77	232.343
1330	33.3127	71.3678	99.8805	128.642	172.92	196.763	232.363
1330	33.4078	71.4898	99.9193	128.689	172.987	196.732	232.337
1330	33.521	71.6255	99.9911	128.737	173.08	196.71	232.311
1330	33.6337	71.7682	100.053	128.794	173.158	196.679	232.294
1330	33.7482	71.9012	100.074	128.836	173.229	196.666	232.267
1340	33.8515	72.0372	100.101	128.867	173.263	196.678	232.258
1340	33.8894	72.1204	100.108	128.843	173.248	196.661	232.257
1340	33.8922	72.2368	100.158	128.878	173.277	196.56	232.235
1340	34.045	72.4273	100.249	128.985	173.44	196.538	232.239
1340	34.1882	72.5983	100.305	129.045	173.575	196.548	232.249
1350	34.2836	72.7063	100.354	129.068	173.674	196.525	232.212
1350	34.3835	72.835	100.403	129.115	173.727	196.51	232.19
1350	34.4295	72.9319	100.407	129.134	173.785	196.493	232.171
1350	34.5008	73.0433	100.417	129.143	173.864	196.469	232.148
1350	34.5723	73.1215	100.45	129.13	173.909	196.43	232.119
1360	34.6258	73.2222	100.491	129.145	173.946	196.398	232.11
1360	34.7065	73.3414	100.506	129.155	174.024	196.391	232.106
1360	34.8229	73.4755	100.506	129.15	174.063	196.384	232.098
1360	34.8681	73.5433	100.485	129.111	174.047	196.378	232.101
1360	34.7867	73.6087	100.492	129.097	174.047	196.267	232.037
1370	34.9099	73.7697	100.556	129.129	174.173	196.234	231.975
1370	35.0501	73.926	100.576	129.13	174.234	196.239	231.97
1370	35.0406	73.9986	100.56	129.088	174.244	196.165	231.926
1370	35.1076	74.1124	100.572	129.059	174.298	196.124	231.885
1370	35.129	74.1376	100.493	128.941	174.27	196.125	231.894
1380	34.961	74.0653	100.373	128.783	174.213	196.016	231.786
1380	34.9682	74.0688	100.366	128.698	174.328	195.96	231.679
1380	34.8975	73.9668	100.295	128.528	174.36	195.893	231.573
1380	34.6638	73.6558	100.078	128.226	174.263	195.757	231.34
1380	34.3004	73.211	99.7389	127.8	173.998	195.555	230.958
1380	34.077	72.8568	99.5316	127.501	173.899	195.505	230.803
1390	34.0345	72.6974	99.5554	127.474	174.104	195.651	231.045
1390	33.8889	72.4582	99.585	127.516	174.455	195.785	231.34
1390	33.8216	72.2837	99.5386	127.476	174.685	195.888	231.455
1390	33.7488	72.1053	99.4632	127.382	174.793	195.983	231.512
1390	33.4683	71.8292	99.3188	127.223	174.717	196.004	231.508
1400	33.0598	71.4263	99.1193	126.994	174.662	195.942	231.413
1400	32.895	71.1746	99.0176	126.818	174.734	195.929	231.362
1400	32.5192	70.6826	98.9024	126.556	174.782	195.882	231.334
1400	32.4678	70.4351	98.8577	126.44	174.924	195.945	231.359
1400	32.3166	70.124	98.7594	126.275	174.981	195.994	231.396
1410	31.9698	69.6717	98.6275	126.085	175.025	195.96	231.407
1410	31.8412	69.374	98.5868	126.028	175.15	196.004	231.44
1410	31.7518	69.1501	98.5656	125.981	175.228	196.067	231.48
1410	31.6033	68.9194	98.5299	125.911	175.287	196.077	231.525
1410	31.5876	68.8223	98.5312	125.905	175.365	196.088	231.569
1420	31.6689	68.7974	98.5375	125.929	175.409	196.146	231.613
1420	31.7383	68.8399	98.5598	125.953	175.393	196.2	231.66
1420	31.5188	68.7283	98.6134	125.939	175.306	196.081	231.641
1420	31.6754	68.8535	98.7245	126.046	175.426	196.076	231.636
1420	31.8988	69.0391	98.7985	126.144	175.52	196.13	231.671
1430	31.9425	69.1257	98.8658	126.193	175.525	196.067	231.665
1430	32.2099	69.2549	98.9537	126.242	175.619	196.113	231.694
1430	32.3601	69.3101	98.9853	126.222	175.619	196.136	231.724
1430	32.3615	69.2477	99.0066	126.16	175.62	196.062	231.719
1430	32.4788	69.2461	99.0327	126.13	175.673	196.064	231.71
1430	32.6979	69.2917	99.043	126.119	175.744	196.165	231.759
1440	32.5281	69.1938	99.0397	126.121	175.665	196.049	231.759
1440	32.5196	69.3011	99.1321	126.301	175.783	195.993	231.697
1440	32.7227	69.6003	99.2386	126.514	175.926	196.042	231.671
1440	32.7843	69.8277	99.3063	126.696	175.992	196.037	231.668
1440	32.8255	70.067	99.3523	126.858	176.051	196.052	231.713
1450	32.8815	70.2584	99.3868	126.966	176.041	196.097	231.75
1450	32.7574	70.3577	99.4093	127.032	175.966	196.047	231.74
1450	32.7572	70.4554	99.4462	127.114	176.048	196.033	231.723
1450	32.7853	70.5077	99.448	127.134	176.099	196.068	231.704
1450	32.8587	70.5222	99.412	127.079	176.115	196.138	231.757
1460	32.9348	70.5851	99.3816	126.966	175.995	196.229	231.922
1460	32.2329	70.1461	99.2572	126.824	175.677	195.924	231.697
1460	32.4979	70.3134	99.3906	127.02	175.974	195.905	231.633
1460	32.9727	70.5804	99.5367	127.181	176.23	195.997	231.687
1460	33.2823	70.7763	99.6368	127.263	176.271	196.061	231.717
1470	33.3567	70.8949	99.7662	127.371	176.187	195.963	231.649
1470	33.7792	71.302	99.9842	127.652	176.299	195.966	231.672
1470	34.3067	71.8487	100.195	127.982	176.431	196.077	231.749
1470	34.7351	72.4954	100.4	128.319	176.388	196.203	231.867
1470	34.9059	73.2772	100.68	128.815	176.193	196.098	231.899
1480	35.4246	74.0308	100.978	129.333	176.369	196.077	231.893
1480	35.8574	74.7313	101.237	129.794	176.535	196.08	231.86
1480	36.3063	75.3185	101.445	130.092	176.683	196.161	231.912
1480	36.6194	75.7839	101.619	130.276	176.722	196.213	231.941
1480	36.8868	76.2254	101.769	130.474	176.776	196.225	231.917
1480	37.1914	76.5733	101.857	130.62	176.832	196.307	231.973
1490	37.4191	76.8729	101.926	130.662	176.743	196.4	232.059
1490	37.4937	77.0563	101.969	130.598	176.618	196.454	232.078
1490	37.4155	77.1832	101.983	130.621	176.579	196.274	231.957
1490	37.7127	77.4055	102.067	130.736	176.772	196.275	231.917
1490	38.0448	77.6568	102.129	130.766	176.863	196.395	231.969
1500	37.964	77.6052	102.051	130.613	176.744	196.396	232
1500	37.8664	77.593	102.057	130.555	176.694	196.306	231.94
1500	37.9346	77.652	102.086	130.54	176.786	196.263	231.863
1500	38.1402	77.8247	102.1	130.562	176.909	196.326	231.893
1500	38.4082	77.9813	102.138	130.556	177.007	196.481	232.032
1510	38.4433	78.0504	102.174	130.39	176.765	196.489	232.141
1510	37.2903	77.0469	101.722	129.752	176.215	196.13	231.839
1510	37.6224	77.2085	101.751	129.888	176.615	196.225	231.814
1510	37.7266	77.1175	101.771	129.832	176.781	196.258	231.795
1510	37.8474	77.0493	101.769	129.728	176.85	196.323	231.805
1520	37.7423	76.7393	101.64	129.437	176.817	196.386	231.875
1520	37.2477	76.1279	101.403	129.006	176.666	196.283	231.812
1520	37.2935	75.8679	101.331	128.859	176.775	196.404	231.867
1520	36.6752	74.9983	101.019	128.317	176.546	196.309	231.846
1520	36.2739	74.2365	100.779	127.951	176.566	196.224	231.743
1530	36.2387	73.8969	100.679	127.729	176.609	196.263	231.738
1530	35.7011	72.9394	100.402	127.232	176.58	196.146	231.663
1530	35.3869	72.1041	100.189	126.819	176.714	196.103	231.611
1530	35.2315	71.3925	99.9633	126.383	176.799	196.179	231.634
1530	34.5032	69.8102	99.4701	125.409	176.599	196.144	231.655
1540	33.534	67.8564	98.932	124.426	176.538	196.017	231.535
1540	33.6391	67.4136	98.8289	124.185	176.722	196.24	231.643
1540	33.4751	67.0663	98.7611	124.077	176.648	196.436	231.777
1540	31.9973	66.0146	98.3061	123.87	176.092	196.086	231.634
1540	31.7754	66.1758	98.2719	124.201	176.259	196.009	231.556
1540	31.5228	66.1674	98.3131	124.414	176.383	195.895	231.429
1550	31.4975	66.2299	98.3458	124.615	176.608	195.872	231.369
1550	31.5713	66.259	98.3203	124.671	176.721	195.984	231.448
1550	31.108	65.9099	98.1753	124.554	176.637	195.932	231.402
1550	31.0712	65.788	98.1329	124.527	176.683	195.964	231.427
1550	30.9121	65.5478	98.0479	124.421	176.599	195.978	231.458
1560	30.9227	65.4398	98.0205	124.343	176.603	196.007	231.493
1560	30.9321	65.3824	98.1115	124.17	176.552	195.938	231.591
1560	29.3642	63.9977	97.6121	123.653	176.219	195.47	231.185
1560	29.9374	64.2578	97.6776	123.845	176.642	195.735	231.28
1560	30.116	64.2553	97.6821	123.83	176.781	195.807	231.346
1570	30.0182	64.0845	97.6313	123.732	176.799	195.781	231.333
1570	30.161	64.1348	97.6364	123.747	176.871	195.879	231.391
1570	29.7338	63.9004	97.5382	123.735	176.711	195.752	231.316
1570	29.715	63.9593	97.5824	123.87	176.782	195.668	231.231
1570	30.0851	64.256	97.6751	124.003	176.909	195.789	231.306
1580	30.0492	64.3297	97.6853	123.998	176.758	195.803	231.343
1580	29.6593	64.2583	97.6773	124.114	176.6	195.547	231.134
1580	29.9498	64.5234	97.7839	124.337	176.808	195.556	231.08
1580	30.1097	64.7505	97.8591	124.506	176.89	195.576	231.053
1580	30.1651	64.9468	97.9285	124.638	176.868	195.566	231.042
1590	30.2411	65.1596	98.0025	124.788	176.801	195.539	231.039
1590	30.3402	65.3348	98.0419	124.913	176.715	195.505	230.978
1590	30.4242	65.5327	98.084	125.037	176.61	195.472	230.93
1590	30.4946	65.7116	98.1389	125.145	176.496	195.44	230.888
1590	30.6031	65.9047	98.203	125.278	176.428	195.416	230.835
1590	30.6522	66.0572	98.2389	125.386	176.364	195.364	230.779
1600	30.713	66.2554	98.2884	125.518	176.321	195.299	230.714
1600	30.8367	66.4505	98.331	125.628	176.295	195.263	230.657
1600	30.9429	66.6568	98.3705	125.733	176.191	195.228	230.601
1600	30.9844	66.8233	98.3911	125.808	176.064	195.167	230.518
1600	31.0601	67.0347	98.4365	125.886	175.977	195.117	230.428
1610	31.1848	67.219	98.4908	125.92	175.912	195.1	230.375
1610	31.2087	67.3119	98.5032	125.925	175.805	195.012	230.28
1610	31.2258	67.3591	98.4946	125.896	175.753	194.936	230.196
1610	31.3415	67.4621	98.4964	125.882	175.706	194.902	230.125
1610	31.55	67.5491	98.4955	125.859	175.656	194.95	230.13
1620	31.4858	67.5243	98.4422	125.769	175.412	194.906	230.107
1620	31.1939	67.4762	98.3958	125.777	175.197	194.683	229.907
1620	31.5302	67.8276	98.5139	126.018	175.338	194.75	229.898
1620	31.7456	68.0895	98.5643	126.148	175.287	194.799	229.918
1620	31.6069	68.2547	98.5852	126.254	174.988	194.622	229.745
1630	31.844	68.5728	98.7038	126.463	175.051	194.608	229.658
1630	32.0245	68.8789	98.8255	126.665	175.079	194.6	229.637
1630	32.0725	69.1111	98.9163	126.836	175.051	194.5	229.547
1630	32.3774	69.4132	99.0188	127.007	175.11	194.567	229.563
1630	32.7064	69.6719	99.1029	127.099	175.16	194.696	229.647
1640	32.6401	69.7353	99.1091	127.07	174.949	194.67	229.678
1640	32.3367	69.6632	99.1415	127.083	174.781	194.464	229.547
1640	32.7753	69.9873	99.3245	127.315	175.064	194.546	229.564
1640	33.0431	70.1924	99.4401	127.441	175.225	194.59	229.602
1640	33.3213	70.4356	99.5418	127.535	175.307	194.674	229.668
1650	33.5974	70.6334	99.6223	127.57	175.315	194.825	229.803
1650	33.357	70.5214	99.6265	127.498	175.082	194.784	229.857
1650	33.4566	70.6347	99.7088	127.639	175.284	194.71	229.825
1650	34.1048	71.0621	99.8819	127.844	175.582	194.943	229.981
1650	34.1164	71.088	99.968	127.786	175.387	194.985	230.081
1650	33.5732	70.9875	99.9726	127.849	175.337	194.698	229.95
1660	34.1121	71.3652	100.122	128.104	175.76	194.848	230.003
1660	34.4725	71.6694	100.268	128.285	176.006	194.951	230.076
1660	34.7395	71.8809	100.372	128.389	176.132	195.071	230.182
1660	34.7971	72.0087	100.443	128.453	176.152	195.134	230.297
1660	34.7989	72.1415	100.529	128.564	176.262	195.088	230.342
1670	35.2022	72.4812	100.671	128.753	176.481	195.236	230.467
1670	35.3691	72.6452	100.716	128.799	176.506	195.353	230.585
1670	35.1068	72.6412	100.692	128.794	176.389	195.264	230.591
1670	35.2204	72.8041	100.783	128.926	176.558	195.262	230.646
1670	35.5535	73.0929	100.907	129.064	176.782	195.394	230.756
1680	35.3552	73.1412	100.931	129.096	176.759	195.292	230.701
1680	35.5957	73.3922	101.027	129.249	176.905	195.37	230.751
1680	35.7546	73.5496	101.079	129.295	176.976	195.462	230.842
1680	35.9185	73.7585	101.129	129.343	177.06	195.565	230.941
1680	35.8709	73.8567	101.149	129.311	176.978	195.6	231.028
1690	35.2427	73.7086	101.06	129.274	176.833	195.306	230.829
1690	35.669	73.994	101.175	129.426	177.132	195.455	230.931
1690	35.7556	74.1577	101.234	129.515	177.222	195.479	230.962
1690	35.7775	74.2786	101.277	129.6	177.33	195.461	230.947
1690	36.0434	74.5185	101.347	129.704	177.468	195.594	231.051
1700	36.0804	74.6495	101.34	129.682	177.407	195.695	231.192
1700	35.6401	74.5114	101.243	129.537	177.168	195.605	231.191
1700	35.8433	74.6908	101.334	129.626	177.31	195.697	231.25
1700	35.3367	74.6286	101.282	129.599	177.251	195.419	231.047
1700	35.6649	74.8559	101.341	129.708	177.433	195.514	231.072
1700	35.8599	75.0558	101.422	129.786	177.508	195.607	231.152
1710	35.652	75.0503	101.441	129.836	177.517	195.506	231.085
1710	35.8341	75.2688	101.52	129.971	177.669	195.525	231.086
1710	35.953	75.4353	101.559	130.029	177.729	195.552	231.103
1710	36.1545	75.6549	101.614	130.127	177.814	195.639	231.153
1710	36.2453	75.7831	101.611	130.158	177.71	195.722	231.255
1720	36.1535	75.8363	101.577	130.149	177.502	195.737	231.317
1720	35.7999	75.8037	101.623	130.221	177.448	195.456	231.118
1720	36.1231	76.1473	101.795	130.454	177.747	195.446	231.065
1720	36.4666	76.4319	101.905	130.613	177.9	195.55	231.125
1720	36.5639	76.6125	101.976	130.746	177.928	195.54	231.113
1730	36.7576	76.8154	102.075	130.892	178.004	195.554	231.115
1730	36.9944	77.0567	102.175	131.012	178.035	195.612	231.143
1730	37.1312	77.2467	102.236	131.086	177.943	195.627	231.179
1730	37.4053	77.4924	102.328	131.197	177.917	195.684	231.244
1730	37.4276	77.6424	102.418	131.232	177.783	195.64	231.242
1740	37.361	77.8082	102.526	131.433	177.744	195.448	231.072
1740	37.9237	78.1621	102.661	131.664	177.992	195.62	231.16
1740	38.1152	78.3879	102.755	131.783	177.975	195.614	231.163
1740	38.2907	78.6051	102.877	131.939	177.989	195.557	231.129
1740	38.5405	78.8588	103.002	132.112	178.025	195.579	231.163
1750	38.7675	79.0662	103.084	132.253	178.036	195.623	231.188
1750	39.0515	79.321	103.178	132.363	178.028	195.715	231.278
1750	39.1671	79.4931	103.272	132.422	177.974	195.67	231.282
1750	39.3338	79.731	103.394	132.593	178.061	195.567	231.238
1750	39.5716	79.9522	103.509	132.754	178.22	195.524	231.222
1750	39.9611	80.2626	103.668	132.925	178.373	195.626	231.31
1760	40.0434	80.3903	103.726	132.982	178.3	195.603	231.315
1760	40.2445	80.5762	103.788	133.091	178.335	195.592	231.295
1760	40.4748	80.7582	103.846	133.157	178.358	195.663	231.361
1760	40.4693	80.8554	103.897	133.194	178.311	195.569	231.301
1760	40.7103	81.0503	103.999	133.314	178.452	195.571	231.286
1770	40.9794	81.2853	104.085	133.418	178.527	195.662	231.345
1770	41.0076	81.365	104.096	133.411	178.446	195.658	231.35
1770	41.2285	81.5353	104.156	133.474	178.422	195.717	231.423
1770	41.094	81.529	104.151	133.422	178.229	195.608	231.406
1770	41.1455	81.6404	104.206	133.477	178.325	195.529	231.314
1780	41.3907	81.8139	104.285	133.574	178.475	195.57	231.309
1780	41.61	81.9946	104.359	133.665	178.565	195.609	231.319
1780	41.6769	82.1168	104.382	133.668	178.534	195.616	231.332
1780	41.7314	82.2413	104.414	133.705	178.539	195.575	231.299
1780	41.9023	82.3651	104.457	133.78	178.617	195.596	231.332
1790	41.941	82.4635	104.515	133.815	178.631	195.536	231.289
1790	42.0875	82.6078	104.57	133.86	178.696	195.564	231.279
1790	42.3062	82.7793	104.598	133.923	178.709	195.668	231.355
1790	42.26	82.7962	104.579	133.87	178.537	195.661	231.392
1790	42.1225	82.7779	104.573	133.83	178.456	195.529	231.283
1800	42.3024	82.9017	104.609	133.888	178.588	195.549	231.278
1800	42.4669	83.0602	104.651	133.942	178.673	195.557	231.278
1800	42.5767	83.1815	104.706	133.949	178.69	195.586	231.285
1800	42.564	83.2527	104.737	133.944	178.63	195.526	231.244
1800	42.6585	83.3386	104.764	133.993	178.674	195.507	231.224
1810	42.7966	83.4586	104.798	134.048	178.757	195.532	231.236
1810	42.8676	83.5311	104.818	134.063	178.801	195.551	231.245
1810	42.9412	83.621	104.844	134.07	178.794	195.578	231.277
1810	42.9349	83.657	104.828	134.043	178.75	195.571	231.278
1810	42.9578	83.7314	104.863	134.081	178.773	195.519	231.223
1810	43.0891	83.8497	104.923	134.127	178.856	195.526	231.213
1820	43.1543	83.9316	104.958	134.128	178.864	195.515	231.223
1820	43.2008	83.9972	104.966	134.129	178.871	195.508	231.208
1820	43.2651	84.0726	104.959	134.152	178.895	195.514	231.19
1820	43.3559	84.1223	104.949	134.15	178.891	195.558	231.228
1820	43.383	84.1654	104.96	134.122	178.842	195.57	231.26
1830	43.3326	84.2016	104.949	134.102	178.817	195.522	231.224
1830	43.4956	84.3396	104.973	134.145	178.842	195.61	231.298
1830	43.327	84.2404	104.945	134.057	178.728	195.5	231.264
1830	43.3911	84.3321	105.005	134.101	178.832	195.439	231.18
1830	43.5573	84.4717	105.05	134.156	178.931	195.491	231.184
1840	43.617	84.5515	105.06	134.162	178.911	195.492	231.169
1840	43.6262	84.5778	105.059	134.147	178.904	195.482	231.151
1840	43.6918	84.6502	105.075	134.165	178.958	195.484	231.139
1840	43.827	84.7405	105.078	134.174	178.973	195.55	231.197
1840	43.7653	84.7404	105.037	134.107	178.858	195.529	231.207
1850	43.5993	84.6566	104.993	134.029	178.813	195.434	231.109
1850	43.721	84.7675	105.038	134.082	178.91	195.463	231.118
1850	43.7842	84.837	105.076	134.108	178.961	195.446	231.103
1850	43.8744	84.942	105.113	134.155	179.018	195.456	231.102
1850	43.9031	84.9891	105.115	134.158	179.011	195.454	231.104
1860	43.9349	85.0395	105.134	134.157	179.002	195.448	231.09
1860	43.9644	85.0695	105.129	134.137	179.009	195.455	231.076
1860	43.9918	85.119	105.117	134.135	179.01	195.452	231.065
1860	43.9901	85.1565	105.127	134.124	178.994	195.438	231.046
1860	44.0349	85.2173	105.153	134.118	179.017	195.431	231.031
1860	44.103	85.2467	105.142	134.103	179.036	195.468	231.07
1870	44.1519	85.2794	105.12	134.076	178.972	195.507	231.124
1870	43.9646	85.1974	105.066	133.987	178.826	195.418	231.047
1870	43.9295	85.2315	105.082	134.014	178.892	195.349	230.967
1870	44.0704	85.3297	105.129	134.071	179.009	195.39	230.986
1870	44.1179	85.389	105.137	134.077	179.026	195.41	230.991
1880	44.1238	85.4239	105.122	134.069	179.024	195.414	230.981
1880	44.1425	85.4502	105.12	134.066	179.02	195.4	230.958
1880	44.1474	85.4579	105.121	134.034	179.014	195.398	230.962
1880	44.1741	85.4987	105.124	134.016	179.028	195.396	230.956
1880	44.1727	85.5212	105.114	133.997	179.035	195.387	230.953
1890	44.2085	85.5663	105.121	133.992	179.051	195.384	230.94
1890	44.2479	85.5734	105.108	133.974	179.05	195.407	230.956
1890	44.1109	85.5067	105.051	133.91	178.979	195.358	230.928
1890	44.1294	85.5512	105.061	133.923	179.005	195.349	230.888
1890	44.2319	85.6481	105.096	133.944	179.027	195.373	230.89
1900	44.2099	85.652	105.09	133.911	178.99	195.336	230.876
1900	44.2788	85.7177	105.11	133.926	179.015	195.329	230.853
1900	44.3283	85.7682	105.12	133.918	179.033	195.332	230.85
1900	44.3384	85.8114	105.133	133.917	179.048	195.331	230.853
1900	44.3404	85.8171	105.128	133.914	179.063	195.324	230.835
1910	44.3686	85.8318	105.116	133.903	179.064	195.32	230.817
1910	44.3589	85.8357	105.093	133.863	179.026	195.34	230.832
1910	44.3048	85.8536	105.063	133.829	178.972	195.324	230.819
1910	44.2734	85.8427	105.04	133.807	178.989	195.289	230.768
1910	44.3017	85.8625	105.048	133.814	179.04	195.296	230.761
1910	44.3139	85.8835	105.047	133.807	179.055	195.321	230.77
1920	44.3006	85.8952	105.028	133.784	179.031	195.333	230.775
1920	44.1275	85.7743	104.962	133.681	178.955	195.237	230.717
1920	44.1581	85.7745	104.95	133.674	178.993	195.279	230.744
1920	44.0644	85.7132	104.9	133.613	178.966	195.298	230.745
1920	44.0419	85.7402	104.9	133.61	178.993	195.252	230.698
1930	44.1499	85.8326	104.944	133.655	179.045	195.265	230.714
1930	44.2286	85.9106	104.992	133.68	179.047	195.261	230.705
1930	44.2948	85.9631	105.006	133.683	179.043	195.251	230.684
1930	44.3346	86.0129	105.011	133.679	179.029	195.252	230.684
1930	44.3182	86.0253	105.004	133.669	179.027	195.255	230.67
1940	44.3431	86.0512	105.005	133.66	179.06	195.251	230.655
1940	44.3636	86.0656	104.994	133.647	179.059	195.236	230.651
1940	44.4102	86.1293	105.004	133.662	179.042	195.268	230.66
1940	44.3411	86.1055	104.971	133.607	178.957	195.27	230.648
1940	44.2603	86.0459	104.94	133.558	178.911	195.206	230.604
1950	44.3146	86.0684	104.944	133.574	178.956	195.214	230.607
1950	44.3299	86.1075	104.939	133.579	178.972	195.205	230.578
1950	44.3437	86.1302	104.938	133.569	178.984	195.214	230.563
1950	44.3445	86.1234	104.939	133.55	178.986	195.213	230.559
1950	44.3212	86.1075	104.927	133.523	178.989	195.21	230.555
1960	44.2799	86.0983	104.908	133.485	178.965	195.194	230.544
1960	44.2611	86.0749	104.875	133.448	178.938	195.184	230.534
1960	44.2525	86.0537	104.858	133.436	178.912	195.181	230.517
1960	44.2221	86.0329	104.847	133.424	178.874	195.178	230.506
1960	44.2142	86.0278	104.835	133.406	178.803	195.174	230.501
1970	44.2367	86.0071	104.808	133.382	178.733	195.202	230.507
1970	44.1709	85.9637	104.779	133.329	178.705	195.177	230.49
1970	44.1472	85.9667	104.786	133.301	178.78	195.141	230.457
1970	44.2009	86.0192	104.801	133.318	178.866	195.147	230.44
1970	44.1974	86.0179	104.775	133.308	178.895	195.145	230.438
1970	44.1865	86.0111	104.749	133.272	178.914	195.149	230.443
1980	44.1706	85.9815	104.733	133.229	178.927	195.134	230.431
1980	44.1401	85.9467	104.71	133.197	178.941	195.125	230.417
1980	44.0431	85.8443	104.643	133.124	178.943	195.122	230.398
1980	43.9211	85.7121	104.58	133.049	178.938	195.106	230.368
1980	43.8234	85.577	104.528	132.981	178.937	195.102	230.349
1990	43.7592	85.4895	104.473	132.923	178.921	195.11	230.348
1990	43.67	85.4139	104.416	132.863	178.884	195.102	230.338
1990	43.6543	85.4005	104.39	132.843	178.892	195.115	230.326
1990	43.5912	85.3573	104.352	132.801	178.842	195.081	230.292
1990	43.5751	85.36	104.354	132.786	178.841	195.045	230.268
2000	43.6097	85.3787	104.358	132.794	178.887	195.071	230.277
2000	43.5921	85.366	104.341	132.778	178.875	195.064	230.265
2000	43.5334	85.308	104.307	132.732	178.851	195.052	230.252
2000	43.4762	85.2604	104.28	132.693	178.841	195.046	230.236
2000	43.4592	85.2379	104.259	132.676	178.836	195.046	230.22
2010	43.4641	85.2471	104.247	132.667	178.83	195.027	230.191
2010	43.4762	85.2644	104.267	132.648	178.803	195.021	230.166
2010	43.4864	85.279	104.268	132.629	178.782	195.017	230.152
2010	43.4991	85.2716	104.249	132.626	178.778	195.001	230.143
2010	43.5293	85.3072	104.261	132.633	178.759	194.99	230.127
2020	43.5885	85.3631	104.292	132.632	178.73	194.999	230.124
2020	43.6199	85.4022	104.3	132.638	178.673	194.984	230.095
2020	43.6653	85.4555	104.297	132.655	178.648	194.962	230.05
2020	43.7509	85.5566	104.332	132.678	178.654	194.951	230.036
2020	43.8197	85.6229	104.357	132.698	178.628	194.947	230.039
2020	43.8969	85.6978	104.376	132.716	178.571	194.938	230.024
2030	43.9482	85.7605	104.377	132.707	178.514	194.925	230.001
2030	44.0139	85.8307	104.398	132.72	178.469	194.919	229.972
2030	44.0732	85.8724	104.412	132.732	178.412	194.911	229.946
2030	44.1056	85.8719	104.413	132.72	178.344	194.901	229.93
2030	44.1034	85.8366	104.401	132.693	178.257	194.894	229.914
2040	44.1083	85.8252	104.4	132.679	178.135	194.873	229.881
2040	44.1131	85.7789	104.39	132.647	177.977	194.861	229.845
2040	44.0695	85.6838	104.356	132.587	177.787	194.857	229.832
2040	44.0211	85.5803	104.314	132.545	177.552	194.833	229.812
2040	44.0298	85.5157	104.3	132.538	177.309	194.819	229.785
2050	44.0089	85.4235	104.28	132.501	177.096	194.816	229.773
2050	43.9903	85.3723	104.248	132.468	177.001	194.8	229.742
2050	43.9859	85.3558	104.226	132.449	176.999	194.788	229.714
2050	43.99	85.3746	104.23	132.431	177.022	194.779	229.697
2050	43.9828	85.384	104.231	132.396	177.036	194.774	229.679
2060	43.9882	85.3748	104.211	132.389	177.008	194.769	229.657
2060	44.0058	85.3454	104.181	132.377	176.933	194.756	229.63
2060	43.9987	85.332	104.165	132.339	176.85	194.736	229.596
2060	43.9756	85.2827	104.152	132.309	176.778	194.724	229.574
2060	43.9641	85.2431	104.127	132.308	176.711	194.726	229.564
2070	43.9295	85.1953	104.096	132.261	176.665	194.714	229.554
2070	43.914	85.1797	104.08	132.224	176.728	194.7	229.528
2070	43.8847	85.1627	104.058	132.191	176.826	194.677	229.489
2070	43.8519	85.1474	104.022	132.153	176.917	194.659	229.458
2070	43.8249	85.1395	103.995	132.106	177.014	194.662	229.445
2080	43.8057	85.1568	103.987	132.079	177.116	194.662	229.421
2080	43.8057	85.16	103.97	132.061	177.191	194.652	229.394
2080	43.8111	85.168	103.95	132.03	177.242	194.635	229.38
2080	43.8149	85.172	103.935	132.012	177.257	194.625	229.364
2080	43.8447	85.1796	103.938	132.018	177.216	194.607	229.334
2080	43.8663	85.1805	103.948	132.001	177.137	194.593	229.306
2090	43.8805	85.1876	103.944	131.987	177.074	194.592	229.291
2090	43.8974	85.1911	103.929	131.993	177.037	194.585	229.278
2090	43.9298	85.2226	103.936	131.991	177.034	194.562	229.261
2090	43.9614	85.2618	103.944	131.969	177.072	194.563	229.237
2090	43.9949	85.3049	103.947	131.965	177.12	194.572	229.208
2100	44.0207	85.3382	103.944	131.964	177.152	194.575	229.193
2100	44.0386	85.3707	103.958	131.945	177.198	194.549	229.183
2100	44.0322	85.3735	103.94	131.92	177.25	194.524	229.166
2100	44.0412	85.402	103.921	131.924	177.279	194.518	229.144
2100	44.0482	85.4146	103.911	131.903	177.306	194.519	229.12
2110	44.0558	85.4307	103.911	131.877	177.333	194.515	229.102
2110	44.0587	85.4276	103.901	131.871	177.339	194.51	229.09
2110	44.0691	85.4221	103.889	131.858	177.325	194.501	229.073
2110	44.0674	85.4072	103.876	131.817	177.298	194.492	229.053
2110	44.0665	85.4151	103.869	131.795	177.254	194.479	229.039
2120	44.0431	85.3932	103.843	131.78	177.219	194.467	229.023
2120	44.0449	85.3821	103.834	131.773	177.222	194.464	229.004
2120	44.0545	85.3629	103.82	131.744	177.205	194.461	228.989
2120	44.063	85.352	103.818	131.737	177.179	194.456	228.978
2120	44.0613	85.3494	103.824	131.728	177.155	194.454	228.953
2130	44.0567	85.3355	103.803	131.691	177.123	194.44	228.935
2130	44.0446	85.3053	103.774	131.66	177.095	194.422	228.939
2130	44.0288	85.2879	103.761	131.645	177.083	194.402	228.921
2130	44.0258	85.2767	103.753	131.622	177.076	194.404	228.897
2130	44.0216	85.2734	103.747	131.601	177.055	194.415	228.885
2130	44.0042	85.2525	103.722	131.577	177.023	194.409	228.867
2140	43.9911	85.2365	103.711	131.561	176.989	194.396	228.853
2140	43.9797	85.2118	103.706	131.537	176.961	194.391	228.846
2140	43.9782	85.1936	103.691	131.523	176.962	194.397	228.845
2140	43.9704	85.1782	103.67	131.508	176.984	194.401	228.826
2140	43.9689	85.1885	103.666	131.492	177.015	194.384	228.806
2150	43.951	85.1881	103.648	131.464	177.073	194.358	228.776
2150	43.9321	85.2033	103.626	131.435	177.139	194.347	228.75
2150	43.9278	85.2109	103.613	131.423	177.195	194.354	228.745
2150	43.937	85.2276	103.612	131.419	177.235	194.356	228.736
2150	43.9407	85.2361	103.614	131.4	177.256	194.351	228.706
2160	43.9508	85.2444	103.616	131.39	177.259	194.344	228.705
2160	43.9605	85.2631	103.607	131.376	177.239	194.347	228.705
2160	43.9868	85.2964	103.608	131.373	177.239	194.339	228.684
2160	43.9912	85.2963	103.599	131.362	177.239	194.33	228.676
2160	43.986	85.3032	103.592	131.348	177.224	194.319	228.666
2170	43.9934	85.3146	103.595	131.337	177.225	194.3	228.648
2170	44.0195	85.3437	103.614	131.341	177.233	194.297	228.626
2170	44.0382	85.357	103.624	131.336	177.231	194.304	228.616
2170	44.0548	85.3576	103.621	131.324	177.237	194.3	228.603
2170	44.0576	85.3543	103.595	131.314	177.24	194.29	228.587
2180	44.0619	85.368	103.584	131.307	177.223	194.279	228.571
2180	44.0638	85.373	103.598	131.298	177.219	194.275	228.556
2180	44.073	85.3879	103.598	131.288	177.215	194.268	228.551
2180	44.0805	85.3754	103.578	131.277	177.186	194.258	228.551
2180	44.0846	85.3661	103.581	131.271	177.161	194.253	228.537
2180	44.0898	85.3662	103.583	131.254	177.143	194.257	228.524
2190	44.1051	85.3784	103.576	131.246	177.113	194.261	228.511
2190	44.0965	85.366	103.564	131.24	177.092	194.259	228.504
2190	44.0963	85.3661	103.567	131.233	177.101	194.256	228.5
2190	44.0989	85.3733	103.566	131.212	177.114	194.259	228.5
2190	44.0948	85.3724	103.564	131.201	177.117	194.257	228.491
2200	44.0827	85.359	103.552	131.185	177.116	194.241	228.467
2200	44.0633	85.3548	103.545	131.169	177.132	194.227	228.446
2200	44.059	85.3477	103.554	131.155	177.144	194.233	228.452
2200	44.0797	85.3642	103.563	131.152	177.152	194.237	228.449
2200	44.0795	85.3747	103.543	131.144	177.181	194.237	228.44
2210	44.0919	85.4022	103.535	131.138	177.208	194.235	228.431
2210	44.1208	85.4289	103.539	131.135	177.235	194.233	228.411
2210	44.1396	85.4575	103.541	131.14	177.281	194.23	228.401
2210	44.1373	85.4694	103.541	131.131	177.309	194.236	228.405
2210	44.157	85.486	103.548	131.123	177.316	194.247	228.396
2220	44.1708	85.4947	103.552	131.117	177.34	194.255	228.393
2220	44.1677	85.5125	103.546	131.119	177.357	194.251	228.397
2220	44.1753	85.5339	103.545	131.108	177.365	194.252	228.397
2220	44.1996	85.5617	103.556	131.093	177.387	194.253	228.39
2220	44.1943	85.5556	103.556	131.076	177.4	194.237	228.384
2230	44.1916	85.5537	103.543	131.071	177.415	194.222	228.372
2230	44.196	85.5524	103.526	131.068	177.436	194.227	228.369
2230	44.2107	85.5523	103.525	131.059	177.449	194.242	228.376
2230	44.2034	85.5577	103.515	131.044	177.445	194.253	228.366
2230	44.1974	85.5619	103.498	131.039	177.432	194.247	228.352
2240	44.1944	85.5539	103.478	131.021	177.452	194.239	228.347
2240	44.1908	85.5575	103.475	131.005	177.474	194.248	228.337
2240	44.1707	85.549	103.474	130.996	177.469	194.253	228.329
2240	44.1659	85.5557	103.471	130.985	177.461	194.248	228.313
2240	44.1665	85.5387	103.47	130.959	177.458	194.24	228.291
2240	44.1564	85.5205	103.468	130.939	177.447	194.231	228.286
2250	44.1302	85.5136	103.452	130.919	177.445	194.235	228.281
2250	44.1174	85.5255	103.437	130.912	177.452	194.237	228.269
2250	44.109	85.5235	103.426	130.901	177.444	194.239	228.245
2250	44.109	85.5135	103.436	130.894	177.437	194.239	228.226
2250	44.1083	85.4975	103.423	130.883	177.441	194.229	228.224
2260	44.1031	85.5022	103.399	130.86	177.449	194.216	228.222
2260	44.0768	85.4782	103.38	130.823	177.437	194.212	228.217
2260	44.0648	85.4663	103.368	130.808	177.437	194.201	228.195
2260	44.0489	85.4604	103.363	130.801	177.443	194.191	228.184
2260	44.036	85.4664	103.353	130.777	177.436	194.196	228.163
2270	44.0213	85.4567	103.325	130.746	177.431	194.189	228.141
2270	44.0167	85.4338	103.315	130.73	177.426	194.179	228.117
2270	44.0015	85.422	103.312	130.712	177.407	194.175	228.091
2270	43.969	85.4103	103.28	130.684	177.402	194.154	228.075
2270	43.9386	85.3637	103.242	130.644	177.406	194.141	228.066
2280	43.9199	85.3359	103.223	130.619	177.402	194.137	228.038
2280	43.8798	85.3162	103.205	130.593	177.376	194.124	228.011
2280	43.8509	85.3105	103.185	130.57	177.356	194.111	227.983
2280	43.8366	85.2836	103.166	130.555	177.354	194.102	227.965
2280	43.8131	85.251	103.145	130.526	177.355	194.087	227.946
2290	43.7897	85.2334	103.117	130.488	177.338	194.079	227.921
2290	43.7821	85.2201	103.086	130.463	177.319	194.073	227.888
2290	43.7507	85.1892	103.069	130.437	177.309	194.065	227.867
2290	43.7201	85.1763	103.062	130.403	177.282	194.05	227.855
2290	43.688	85.1478	103.027	130.367	177.263	194.033	227.84
2290	43.6639	85.135	102.975	130.342	177.238	194.007	227.804
2300	43.6228	85.1083	102.964	130.314	177.196	193.989	227.784
2300	43.6081	85.0888	102.963	130.282	177.175	193.985	227.76
2300	43.6097	85.0734	102.93	130.243	177.161	193.975	227.732
2300	43.604	85.081	102.913	130.227	177.144	193.956	227.713
2300	43.5778	85.0747	102.898	130.212	177.101	193.952	227.692
2310	43.5568	85.0845	102.881	130.178	177.046	193.951	227.646
2310	43.5402	85.0824	102.859	130.134	177.019	193.938	227.635
2310	43.5273	85.0833	102.826	130.096	176.978	193.927	227.648
2310	43.5091	85.0681	102.807	130.059	176.929	193.926	227.637
2310	43.5031	85.0515	102.805	130.043	176.892	193.9	227.613
2320	43.4973	85.0467	102.795	130.036	176.865	193.878	227.598
2320	43.478	85.0627	102.779	130.028	176.832	193.881	227.599
2320	43.4583	85.0537	102.772	129.998	176.762	193.886	227.592
2320	43.4542	85.0939	102.752	129.987	176.678	193.866	227.561
2320	43.4187	85.0554	102.718	129.958	176.642	193.829	227.521
2330	43.4139	85.0274	102.703	129.912	176.622	193.842	227.492
2330	43.4234	85.072	102.704	129.904	176.555	193.824	227.491
2330	43.4436	85.1246	102.718	129.951	176.483	193.79	227.5
2330	43.3942	85.0979	102.683	129.884	176.458	193.75	227.5
2330	43.3584	85.1017	102.664	129.809	176.472	193.715	227.458
2340	43.3607	85.0708	102.64	129.775	176.461	193.746	227.429
2340	43.37	85.0848	102.659	129.753	176.429	193.763	227.433
2340	43.3599	85.0553	102.672	129.727	176.391	193.732	227.418
2340	43.3248	85.0472	102.637	129.758	176.373	193.694	227.392
2340	43.2579	85.0303	102.589	129.748	176.357	193.676	227.346
2350	43.148	84.905	102.527	129.668	176.368	193.642	227.273
2350	42.9888	84.686	102.44	129.574	176.417	193.618	227.218
2350	43.077	84.7138	102.438	129.609	176.511	193.722	227.279
2350	43.2511	84.8717	102.494	129.662	176.547	193.779	227.375
2350	43.2899	84.9634	102.512	129.636	176.49	193.752	227.378
2350	43.2687	85.0183	102.482	129.606	176.421	193.734	227.294
2360	43.3046	85.1475	102.458	129.622	176.329	193.696	227.251
2360	43.3128	85.1819	102.472	129.599	176.287	193.653	227.232
2360	43.2186	85.1498	102.484	129.556	176.253	193.588	227.159
2360	43.1534	85.0743	102.445	129.499	176.216	193.567	227.127
2360	43.0305	84.944	102.401	129.506	176.235	193.53	227.081
2370	42.9211	84.8048	102.316	129.434	176.276	193.494	227.062
2370	42.8815	84.6967	102.288	129.387	176.285	193.512	227.053
2370	42.8058	84.5731	102.251	129.337	176.303	193.544	227.02
2370	42.7194	84.4918	102.201	129.272	176.347	193.521	226.955
2370	42.6395	84.3708	102.173	129.236	176.408	193.512	226.921
2380	42.5579	84.2789	102.157	129.231	176.459	193.51	226.899
2380	42.4949	84.1932	102.118	129.2	176.524	193.523	226.883
2380	42.4477	84.1282	102.086	129.171	176.591	193.545	226.864
2380	42.4248	84.0756	102.064	129.154	176.637	193.552	226.844
2380	42.4134	84.0287	102.052	129.129	176.681	193.544	226.823
2390	42.3895	83.9908	102.028	129.099	176.718	193.551	226.806
2390	42.3615	83.9761	102.015	129.074	176.747	193.565	226.8
2390	42.3388	83.959	102.006	129.05	176.75	193.562	226.785
2390	42.3187	83.9377	101.987	129.043	176.743	193.542	226.752
2390	42.2913	83.9242	101.954	129.025	176.751	193.525	226.726
2400	42.2763	83.9306	101.948	129.003	176.745	193.51	226.702
2400	42.2433	83.8976	101.941	128.989	176.738	193.506	226.686
2400	42.206	83.8545	101.911	128.98	176.748	193.499	226.665
2400	42.1777	83.8368	101.88	128.944	176.741	193.501	226.657
2400	42.1636	83.8353	101.863	128.914	176.727	193.493	226.644
2400	42.1401	83.8101	101.852	128.902	176.72	193.476	226.626
2410	42.118	83.7949	101.836	128.875	176.703	193.462	226.614
2410	42.1006	83.7695	101.815	128.849	176.699	193.448	226.591
2410	42.0762	83.758	101.802	128.842	176.691	193.436	226.571
2410	42.0476	83.7423	101.797	128.834	176.688	193.43	226.553
2410	42.0264	83.7214	101.786	128.812	176.673	193.421	226.534
2420	41.9936	83.6884	101.754	128.785	176.66	193.429	226.519
2420	41.9687	83.6654	101.724	128.757	176.653	193.428	226.508
2420	41.9468	83.643	101.713	128.724	176.635	193.409	226.484
2420	41.9357	83.6218	101.715	128.704	176.623	193.4	226.466
2420	41.905	83.6014	101.699	128.688	176.617	193.395	226.459
2430	41.878	83.5896	101.677	128.673	176.6	193.386	226.44
2430	41.8634	83.5709	101.667	128.637	176.585	193.385	226.425
2430	41.8423	83.5561	101.651	128.62	176.585	193.38	226.421
2430	41.8076	83.5296	101.629	128.612	176.597	193.376	226.411
2430	41.7887	83.5145	101.611	128.596	176.599	193.373	226.41
2440	41.7805	83.511	101.612	128.58	176.575	193.359	226.397
2440	41.745	83.4905	101.597	128.556	176.548	193.356	226.375
2440	41.7112	83.4562	101.569	128.525	176.545	193.353	226.353
2440	41.7041	83.4479	101.558	128.516	176.543	193.338	226.337
2440	41.6831	83.4313	101.545	128.517	176.531	193.326	226.337
2450	41.6508	83.4186	101.526	128.505	176.526	193.319	226.325
2450	41.6312	83.4025	101.516	128.478	176.516	193.329	226.303
2450	41.6238	83.3857	101.507	128.463	176.491	193.333	226.292
2450	41.6051	83.3643	101.485	128.447	176.487	193.326	226.282
2450	41.5768	83.3503	101.469	128.434	176.483	193.322	226.274
2450	41.5519	83.3302	101.457	128.413	176.477	193.326	226.265
2460	41.5339	83.3061	101.441	128.387	176.469	193.315	226.245
2460	41.5102	83.2873	101.426	128.366	176.458	193.296	226.231
2460	41.4901	83.279	101.431	128.358	176.442	193.289	226.212
2460	41.4721	83.2554	101.422	128.347	176.429	193.293	226.196
2460	41.4459	83.2416	101.4	128.337	176.421	193.296	226.183
2470	41.4166	83.2198	101.387	128.32	176.414	193.285	226.168
2470	41.3954	83.196	101.376	128.293	176.4	193.284	226.168
2470	41.3766	83.1704	101.352	128.271	176.397	193.281	226.159
2470	41.3602	83.1614	101.332	128.254	176.4	193.278	226.147
2470	41.3443	83.1527	101.321	128.239	176.396	193.283	226.134
2480	41.3253	83.133	101.316	128.229	176.393	193.278	226.122
2480	41.297	83.1115	101.299	128.219	176.381	193.268	226.105
2480	41.2826	83.1091	101.288	128.208	176.357	193.255	226.086
2480	41.2659	83.091	101.276	128.18	176.341	193.245	226.066
2480	41.2476	83.0634	101.262	128.159	176.347	193.24	226.055
2490	41.2315	83.0408	101.249	128.141	176.347	193.239	226.054
2490	41.2164	83.03	101.228	128.131	176.325	193.236	226.05
2490	41.1973	83.015	101.218	128.125	176.316	193.229	226.042
2490	41.1716	83.0115	101.21	128.11	176.317	193.222	226.025
2490	41.1473	82.9907	101.193	128.094	176.306	193.213	225.996
2500	41.1397	82.9725	101.182	128.08	176.297	193.206	225.975
2500	41.1125	82.9488	101.168	128.053	176.292	193.213	225.974
2500	41.0807	82.9298	101.154	128.037	176.285	193.213	225.971
2500	41.062	82.9074	101.152	128.039	176.275	193.205	225.954
2500	41.0437	82.8775	101.148	128.028	176.265	193.201	225.935
2510	41.0138	82.8551	101.114	128.002	176.247	193.193	225.918
2510	40.9877	82.843	101.092	127.975	176.232	193.186	225.897
2510	40.9664	82.8177	101.08	127.954	176.24	193.187	225.88
2510	40.9591	82.7923	101.072	127.949	176.241	193.187	225.883
2510	40.9424	82.7786	101.067	127.939	176.227	193.179	225.88
2510	40.9196	82.7702	101.049	127.921	176.21	193.171	225.846
2520	40.9036	82.7595	101.031	127.901	176.21	193.167	225.828
2520	40.9013	82.7467	101.019	127.882	176.201	193.16	225.831
2520	40.8841	82.7244	101.009	127.87	176.191	193.171	225.824
2520	40.8601	82.7191	101.002	127.859	176.174	193.162	225.802
2520	40.849	82.7117	100.992	127.84	176.165	193.146	225.785
2530	40.8481	82.71	100.99	127.836	176.162	193.142	225.781
2530	40.8332	82.7003	100.979	127.819	176.156	193.145	225.777
2530	40.8196	82.6887	100.972	127.804	176.145	193.142	225.768
2530	40.8123	82.6806	100.96	127.802	176.145	193.134	225.76
2530	40.809	82.6776	100.945	127.791	176.146	193.119	225.73
2540	40.8021	82.6546	100.931	127.762	176.132	193.129	225.718
2540	40.7917	82.6411	100.923	127.748	176.121	193.142	225.715
2540	40.776	82.6313	100.907	127.739	176.107	193.127	225.695
2540	40.7675	82.6178	100.897	127.726	176.095	193.111	225.682
2540	40.7554	82.6071	100.896	127.711	176.1	193.116	225.68
2550	40.7454	82.6099	100.893	127.705	176.093	193.117	225.665
2550	40.7364	82.605	100.883	127.698	176.081	193.114	225.655
2550	40.7292	82.5936	100.868	127.678	176.07	193.102	225.64
2550	40.7273	82.5777	100.861	127.663	176.069	193.103	225.617
2550	40.7271	82.5628	100.851	127.657	176.052	193.108	225.597
2560	40.7066	82.5484	100.837	127.644	176.046	193.106	225.597
2560	40.6975	82.5477	100.836	127.641	176.044	193.105	225.607
2560	40.6935	82.5398	100.838	127.635	176.039	193.092	225.587
2560	40.6764	82.5342	100.84	127.607	176.032	193.081	225.555
2560	40.6673	82.5138	100.83	127.587	176.024	193.079	225.545
2560	40.6597	82.4906	100.814	127.585	176.017	193.068	225.526
2570	40.649	82.4721	100.808	127.569	176.008	193.069	225.508
2570	40.6384	82.4706	100.789	127.548	175.989	193.071	225.499
2570	40.6295	82.4572	100.773	127.536	175.966	193.058	225.485
2570	40.6236	82.4411	100.761	127.526	175.944	193.044	225.477
2570	40.615	82.4218	100.745	127.503	175.944	193.045	225.472
2580	40.6116	82.4138	100.748	127.499	175.949	193.049	225.461
2580	40.6125	82.4104	100.752	127.492	175.94	193.049	225.437
2580	40.5999	82.397	100.741	127.461	175.927	193.042	225.404
2580	40.5729	82.3703	100.722	127.443	175.917	193.037	225.398
2580	40.5644	82.3485	100.698	127.437	175.915	193.03	225.397
2590	40.5663	82.3432	100.692	127.428	175.903	193.026	225.39
2590	40.5521	82.3342	100.692	127.421	175.882	193.014	225.362
2590	40.545	82.3066	100.692	127.407	175.863	193.008	225.352
2590	40.5286	82.2932	100.682	127.396	175.877	193.007	225.347
2590	40.4957	82.2793	100.663	127.381	175.873	192.996	225.335
2600	40.4831	82.2494	100.65	127.363	175.851	192.993	225.33
2600	40.4795	82.2186	100.628	127.343	175.852	193	225.312
2600	40.4787	82.2126	100.618	127.338	175.837	192.992	225.299
2600	40.4568	82.1999	100.622	127.327	175.823	192.979	225.296
2600	40.4247	82.1633	100.602	127.298	175.819	192.977	225.285
2610	40.4014	82.1356	100.571	127.272	175.805	192.975	225.276
2610	40.3935	82.1273	100.551	127.248	175.793	192.973	225.248
2610	40.3933	82.0987	100.545	127.238	175.786	192.97	225.226
2610	40.3892	82.0718	100.546	127.246	175.777	192.962	225.223
2610	40.3645	82.0537	100.548	127.232	175.76	192.963	225.219
2620	40.3486	82.0394	100.535	127.206	175.751	192.95	225.211
2620	40.3398	82.0086	100.512	127.193	175.753	192.936	225.195
2620	40.3241	81.9856	100.498	127.189	175.753	192.935	225.182
2620	40.3037	81.9638	100.49	127.155	175.745	192.939	225.159
2620	40.2745	81.9395	100.466	127.124	175.738	192.936	225.133
2620	40.2471	81.9131	100.441	127.112	175.727	192.924	225.122
2630	40.2343	81.8876	100.441	127.104	175.715	192.917	225.122
2630	40.2341	81.8545	100.443	127.091	175.709	192.922	225.115
2630	40.2292	81.834	100.44	127.082	175.692	192.924	225.09
2630	40.2022	81.7993	100.414	127.053	175.678	192.928	225.072
2630	40.1875	81.776	100.397	127.025	175.67	192.926	225.07
2640	40.1794	81.7538	100.377	127.015	175.656	192.916	225.071
2640	40.155	81.7317	100.365	126.999	175.644	192.907	225.07
2640	40.129	81.7111	100.372	126.986	175.64	192.908	225.053
2640	40.1159	81.6825	100.366	126.972	175.641	192.913	225.027
2640	40.1028	81.6384	100.342	126.946	175.642	192.893	225.015
2650	40.0804	81.614	100.312	126.933	175.634	192.882	224.999
2650	40.0682	81.5854	100.306	126.921	175.625	192.887	224.974
2650	40.0697	81.565	100.315	126.905	175.608	192.877	224.966
2650	40.0571	81.5425	100.297	126.897	175.6	192.876	224.967
2650	40.0413	81.5206	100.277	126.886	175.606	192.868	224.955
2660	40.0269	81.488	100.262	126.87	175.607	192.866	224.948
2660	40.0182	81.46	100.257	126.853	175.583	192.876	224.941
2660	39.9915	81.4259	100.243	126.831	175.563	192.87	224.919
2660	39.962	81.3903	100.215	126.802	175.548	192.853	224.895
2660	39.9491	81.377	100.197	126.784	175.537	192.85	224.897
2670	39.9486	81.3547	100.194	126.769	175.536	192.847	224.89
2670	39.9305	81.3038	100.194	126.75	175.54	192.842	224.878
2670	39.8984	81.2673	100.178	126.722	175.541	192.841	224.867
2670	39.8686	81.2463	100.151	126.711	175.533	192.847	224.85
2670	39.8476	81.2166	100.133	126.699	175.513	192.847	224.839
2670	39.8343	81.1696	100.132	126.682	175.504	192.842	224.832
2680	39.8109	81.1315	100.125	126.663	175.504	192.826	224.816
2680	39.7766	81.0949	100.1	126.65	175.492	192.821	224.816
2680	39.7566	81.0488	100.074	126.639	175.482	192.819	224.801
2680	39.7419	81.0102	100.063	126.605	175.47	192.817	224.776
2680	39.719	80.9833	100.059	126.589	175.453	192.826	224.757
2690	39.6955	80.9427	100.046	126.577	175.456	192.822	224.74
2690	39.69	80.9109	100.021	126.558	175.459	192.803	224.713
2690	39.6681	80.8798	99.9965	126.543	175.45	192.792	224.704
2690	39.6359	80.8455	99.991	126.522	175.436	192.79	224.709
2690	39.61	80.8156	99.9861	126.499	175.418	192.801	224.701
2700	39.5751	80.7796	99.9697	126.485	175.404	192.805	224.688
2700	39.5447	80.7339	99.9535	126.463	175.394	192.803	224.68
2700	39.5216	80.6967	99.9389	126.438	175.394	192.796	224.664
2700	39.4885	80.6561	99.901	126.411	175.387	192.783	224.642
2700	39.478	80.6257	99.8781	126.392	175.359	192.773	224.629
2710	39.4706	80.5869	99.8714	126.368	175.342	192.768	224.617
2710	39.4307	80.541	99.8517	126.336	175.342	192.764	224.603
2710	39.3943	80.4812	99.8264	126.329	175.34	192.752	224.602
2710	39.3857	80.4444	99.8178	126.322	175.329	192.751	224.591
2710	39.3634	80.4149	99.8038	126.29	175.316	192.759	224.586
2720	39.3355	80.3646	99.7844	126.268	175.3	192.756	224.558
2720	39.3089	80.3199	99.7738	126.244	175.292	192.75	224.538
2720	39.2809	80.2903	99.761	126.222	175.276	192.741	224.53
2720	39.2432	80.2418	99.7355	126.204	175.267	192.727	224.519
2720	39.2012	80.2027	99.7253	126.189	175.257	192.732	224.52
2720	39.1741	80.147	99.7087	126.178	175.238	192.727	224.518
2730	39.1568	80.099	99.681	126.166	175.226	192.726	224.495
2730	39.1273	80.0666	99.6598	126.141	175.217	192.725	224.463
2730	39.1071	80.0403	99.6459	126.116	175.212	192.716	224.44
2730	39.0824	80.0012	99.6316	126.084	175.202	192.714	224.429
2730	39.0442	79.9413	99.6281	126.068	175.202	192.71	224.428
2740	38.9969	79.8838	99.6174	126.047	175.206	192.702	224.424
2740	38.9698	79.8486	99.5891	126.018	175.191	192.703	224.407
2740	38.9579	79.811	99.5622	125.996	175.174	192.715	224.394
2740	38.9364	79.7746	99.5446	125.992	175.17	192.706	224.366
2740	38.908	79.7275	99.5316	125.973	175.157	192.689	224.359
2750	38.8679	79.6834	99.5173	125.951	175.14	192.676	224.377
2750	38.8273	79.6415	99.5066	125.923	175.133	192.664	224.365
2750	38.8105	79.5971	99.5047	125.898	175.119	192.669	224.349
2750	38.7906	79.5435	99.4834	125.868	175.106	192.664	224.336
2750	38.746	79.5015	99.4552	125.836	175.106	192.666	224.31
2760	38.7024	79.4515	99.4316	125.806	175.112	192.662	224.289
2760	38.6745	79.3842	99.4011	125.784	175.095	192.651	224.269
2760	38.6421	79.3346	99.3829	125.765	175.066	192.647	224.257
2760	38.6015	79.2886	99.3692	125.739	175.059	192.65	224.234
2760	38.5741	79.2448	99.3463	125.723	175.047	192.649	224.217
2770	38.553	79.2018	99.327	125.706	175.028	192.633	224.205
2770	38.5308	79.1437	99.2937	125.666	175.017	192.628	224.184
2770	38.4963	79.0962	99.2793	125.636	175.004	192.623	224.167
2770	38.4416	79.0293	99.2645	125.607	174.996	192.617	224.171
2770	38.3811	78.9517	99.2377	125.586	174.993	192.609	224.182
2780	38.3529	78.9158	99.2137	125.568	174.991	192.604	224.163
2780	38.3345	78.8922	99.1918	125.542	174.967	192.595	224.131
2780	38.2953	78.8362	99.1784	125.52	174.943	192.584	224.117
2780	38.2584	78.7789	99.1683	125.49	174.93	192.578	224.095
2780	38.2301	78.7247	99.1376	125.472	174.925	192.579	224.072
2780	38.1899	78.6837	99.1167	125.461	174.92	192.575	224.059
2790	38.1294	78.6227	99.1023	125.427	174.912	192.569	224.041
2790	38.0827	78.5541	99.0773	125.391	174.906	192.566	224.048
2790	38.0522	78.4965	99.0537	125.352	174.892	192.569	224.049
2790	38.0269	78.4422	99.0354	125.33	174.875	192.565	224.037
2790	37.9899	78.3818	99.0161	125.329	174.861	192.546	224.017
2800	37.9528	78.3286	98.9928	125.311	174.844	192.539	223.996
2800	37.9166	78.2681	98.9753	125.281	174.832	192.539	223.968
2800	37.8732	78.2118	98.9504	125.242	174.823	192.535	223.946
2800	37.8162	78.1517	98.9085	125.197	174.809	192.527	223.936
2800	37.7888	78.1125	98.8992	125.174	174.796	192.528	223.92
2810	37.7623	78.053	98.8926	125.152	174.774	192.52	223.899
2810	37.712	77.9841	98.8752	125.122	174.764	192.507	223.895
2810	37.6617	77.9223	98.8459	125.098	174.758	192.496	223.872
2810	37.6342	77.8734	98.8037	125.067	174.732	192.495	223.839
2810	37.599	77.8245	98.7788	125.036	174.716	192.487	223.822
2820	37.5667	77.782	98.757	125.019	174.709	192.48	223.814
2820	37.5241	77.7284	98.7428	125	174.69	192.474	223.805
2820	37.473	77.6694	98.7338	124.984	174.676	192.483	223.787
2820	37.4267	77.598	98.7057	124.947	174.667	192.479	223.753
2820	37.3908	77.5336	98.6737	124.903	174.633	192.449	223.727
2830	37.3462	77.4823	98.6454	124.871	174.614	192.444	223.712
2830	37.3111	77.4286	98.6385	124.843	174.604	192.438	223.694
2830	37.2673	77.3573	98.6217	124.811	174.581	192.423	223.667
2830	37.2158	77.2864	98.5953	124.786	174.549	192.402	223.638
2830	37.1636	77.2032	98.5612	124.736	174.528	192.383	223.614
2830	37.1116	77.1284	98.5298	124.692	174.519	192.365	223.6
2840	37.0577	77.0653	98.4891	124.662	174.486	192.352	223.57
2840	36.9901	76.9776	98.4525	124.622	174.427	192.346	223.534
2840	36.941	76.8812	98.4307	124.565	174.371	192.32	223.469
2840	36.8867	76.7896	98.4064	124.494	174.305	192.299	223.385
2840	36.7962	76.6774	98.3372	124.404	174.237	192.27	223.306
2850	36.6937	76.5345	98.2659	124.313	174.139	192.196	223.211
2850	36.6061	76.4043	98.1994	124.208	174.002	192.137	223.074
2850	36.5361	76.322	98.1521	124.133	173.902	192.104	222.956
2850	36.4825	76.2601	98.1385	124.125	173.888	192.081	222.903
2850	36.4574	76.2091	98.1288	124.149	173.919	192.083	222.9
2860	36.4438	76.1531	98.1258	124.158	173.962	192.1	222.938
2860	36.4051	76.1091	98.1242	124.158	174.009	192.122	222.999
2860	36.3835	76.0799	98.1262	124.176	174.051	192.15	223.068
2860	36.3711	76.0472	98.1263	124.181	174.066	192.173	223.128
2860	36.3364	75.9972	98.1021	124.167	174.084	192.191	223.166
2870	36.313	75.9548	98.0822	124.162	174.102	192.195	223.181
2870	36.293	75.9169	98.0741	124.154	174.08	192.192	223.177
2870	36.2578	75.8705	98.0581	124.129	174.049	192.19	223.176
2870	36.2255	75.8018	98.0518	124.107	174.051	192.182	223.184
2870	36.1969	75.7466	98.0516	124.099	174.054	192.172	223.203
2880	36.1631	75.7214	98.0344	124.081	174.036	192.166	223.185
2880	36.1416	75.6865	97.9986	124.047	174.022	192.163	223.148
2880	36.1259	75.6306	97.9651	124.025	174.022	192.17	223.137
2880	36.0919	75.5769	97.9472	124.005	174.007	192.171	223.127
2880	36.0401	75.526	97.9344	123.983	173.982	192.161	223.107
2890	35.991	75.4652	97.9143	123.958	173.97	192.158	223.102
2890	35.9562	75.3782	97.8876	123.925	173.96	192.156	223.095
2890	35.9254	75.2991	97.8738	123.893	173.941	192.135	223.061
2890	35.8833	75.2312	97.8523	123.838	173.918	192.11	223.013
2890	35.8258	75.1419	97.8118	123.79	173.89	192.091	222.973
2890	35.7549	75.0367	97.7827	123.757	173.866	192.087	222.953
2900	35.6912	74.9498	97.7663	123.708	173.846	192.101	222.923
2900	35.6328	74.8516	97.7273	123.653	173.825	192.102	222.871
2900	35.5736	74.7412	97.6705	123.603	173.783	192.066	222.826
2900	35.4939	74.6055	97.6098	123.537	173.745	192.036	222.787
2900	35.3994	74.4764	97.5678	123.485	173.726	192.027	222.745
2910	35.3193	74.3577	97.5318	123.428	173.689	192.008	222.7
2910	35.2214	74.2088	97.4839	123.344	173.632	191.975	222.644
2910	35.1007	74.0392	97.4267	123.26	173.567	191.948	222.575
2910	34.9988	73.8828	97.369	123.17	173.476	191.919	222.488
2910	34.8825	73.7215	97.3039	123.065	173.374	191.859	222.378
2920	34.7587	73.566	97.2279	122.965	173.284	191.794	222.269
2920	34.6619	73.4316	97.1585	122.897	173.215	191.764	222.17
2920	34.5801	73.3383	97.1081	122.856	173.193	191.75	222.069
2920	34.5117	73.278	97.0947	122.836	173.189	191.751	222
2920	34.444	73.2098	97.0887	122.824	173.203	191.768	221.973
2930	34.4094	73.1381	97.08	122.83	173.262	191.778	221.984
2930	34.3806	73.0674	97.0878	122.84	173.339	191.793	222.048
2930	34.3541	73.013	97.0856	122.858	173.398	191.829	222.131
2930	34.3422	72.9919	97.074	122.881	173.43	191.868	222.213
2930	34.3369	72.9675	97.0683	122.901	173.472	191.92	222.298
2940	34.3455	72.9371	97.0753	122.926	173.509	191.948	222.372
2940	34.356	72.9249	97.0883	122.947	173.546	191.978	222.432
2940	34.3461	72.9089	97.0926	122.972	173.595	192.012	222.498
2940	34.3312	72.868	97.0926	122.982	173.635	192.036	222.565
2940	34.327	72.8368	97.0883	122.98	173.678	192.039	222.61
2940	34.3319	72.8249	97.0931	122.998	173.712	192.066	222.64
2950	34.3244	72.8252	97.0986	123.021	173.71	192.095	222.669
2950	34.3108	72.8061	97.0893	123.01	173.709	192.088	222.667
2950	34.2969	72.7763	97.0759	122.994	173.707	192.067	222.642
2950	34.2914	72.7695	97.0652	122.987	173.706	192.061	222.631
2950	34.2762	72.76	97.064	122.968	173.697	192.07	222.601
2960	34.2721	72.7429	97.0636	122.957	173.676	192.094	222.573
2960	34.275	72.7516	97.0424	122.947	173.649	192.087	222.56
2960	34.286	72.7617	97.0341	122.949	173.625	192.079	222.552
2960	34.3092	72.7735	97.0305	122.959	173.627	192.074	222.579
2960	34.3337	72.7973	97.0225	122.964	173.648	192.072	222.59
2970	34.3522	72.8318	97.0519	122.99	173.672	192.082	222.597
2970	34.3824	72.8571	97.0916	123.026	173.709	192.116	222.638
2970	34.4167	72.8759	97.1142	123.056	173.75	192.148	222.677
2970	34.4436	72.9028	97.1243	123.09	173.788	192.151	222.713
2970	34.4736	72.937	97.1407	123.114	173.822	192.154	222.746
2980	34.4942	72.9603	97.1629	123.122	173.853	192.174	222.775
2980	34.4992	72.95	97.1568	123.144	173.891	192.188	222.791
2980	34.5196	72.951	97.1502	123.161	173.896	192.201	222.803
2980	34.5439	72.9504	97.1525	123.155	173.894	192.211	222.809
2980	34.5404	72.9358	97.1601	123.138	173.884	192.219	222.803
2990	34.5265	72.9172	97.1533	123.124	173.867	192.236	222.791
2990	34.5181	72.8932	97.1362	123.099	173.861	192.244	222.791
2990	34.5174	72.879	97.1208	123.093	173.884	192.242	222.806
2990	34.5271	72.8567	97.1134	123.111	173.904	192.24	222.839
2990	34.5	72.8274	97.108	123.103	173.898	192.234	222.845
2990	34.4591	72.7905	97.0868	123.087	173.879	192.241	222.824
3000	34.4499	72.7589	97.0648	123.079	173.874	192.232	222.826
3000	34.4555	72.7326	97.069	123.062	173.874	192.223	222.816
3000	34.4459	72.6888	97.0763	123.035	173.852	192.221	222.777
3000	34.4138	72.6311	97.0602	123.016	173.841	192.214	222.764
3000	34.3752	72.573	97.0236	122.991	173.826	192.204	222.758
3010	34.3505	72.5344	97.0123	122.961	173.827	192.207	222.744
3010	34.3508	72.4955	96.9988	122.954	173.833	192.231	222.755
3010	34.3262	72.4521	96.9645	122.95	173.827	192.239	222.779
3010	34.2852	72.4061	96.9505	122.935	173.813	192.228	222.793
3010	34.263	72.3599	96.955	122.913	173.789	192.226	222.79
3020	34.2348	72.3117	96.9407	122.894	173.767	192.211	222.76
3020	34.205	72.2534	96.9247	122.884	173.774	192.207	222.744
3020	34.1771	72.1987	96.9114	122.873	173.766	192.228	222.74
3020	34.1467	72.1436	96.9025	122.845	173.739	192.234	222.728
3020	34.1217	72.107	96.8927	122.832	173.738	192.226	222.722
3030	34.0967	72.0516	96.8581	122.805	173.716	192.213	222.707
3030	34.0736	72.0165	96.8329	122.775	173.69	192.209	222.68
3030	34.0553	71.987	96.832	122.761	173.699	192.218	222.692
3030	34.0129	71.9002	96.8269	122.75	173.683	192.208	222.685
3030	33.9779	71.8383	96.8043	122.733	173.671	192.198	222.676
3040	33.9518	71.7925	96.7788	122.717	173.654	192.206	222.673
3040	33.9068	71.7331	96.749	122.694	173.621	192.207	222.649
3040	33.8804	71.6702	96.7315	122.672	173.599	192.187	222.639
3040	33.8632	71.6054	96.7289	122.651	173.577	192.189	222.642
3040	33.8444	71.5608	96.7221	122.63	173.553	192.2	222.639
3050	33.8372	71.52	96.7107	122.62	173.545	192.219	222.626
3050	33.7973	71.4675	96.6829	122.607	173.536	192.221	222.612
3050	33.7229	71.3966	96.6431	122.572	173.523	192.178	222.598
3050	33.6837	71.3314	96.6098	122.532	173.51	192.163	222.578
3050	33.6692	71.2812	96.5973	122.509	173.491	192.177	222.559
3050	33.6277	71.2317	96.5839	122.482	173.488	192.186	222.566
3060	33.5574	71.1528	96.5478	122.427	173.468	192.159	222.535
3060	33.5485	71.0948	96.5317	122.395	173.429	192.155	222.498
3060	33.5422	71.0506	96.5159	122.368	173.405	192.149	222.473
3060	33.5042	70.9759	96.496	122.332	173.402	192.151	222.47
3060	33.4411	70.8879	96.4713	122.32	173.385	192.153	222.467
3070	33.3844	70.8128	96.4505	122.314	173.376	192.143	222.468
3070	33.3554	70.7668	96.4254	122.306	173.354	192.129	222.448
3070	33.3399	70.7396	96.4032	122.296	173.329	192.107	222.426
3070	33.3079	70.6866	96.3898	122.261	173.314	192.118	222.419
3070	33.2793	70.6127	96.3652	122.211	173.28	192.111	222.409
3080	33.2465	70.541	96.3389	122.199	173.26	192.098	222.408
3080	33.1898	70.4518	96.3041	122.167	173.264	192.097	222.403
3080	33.1386	70.3602	96.2769	122.106	173.237	192.091	222.396
3080	33.1044	70.3022	96.2545	122.061	173.187	192.074	222.376
3080	33.0693	70.2525	96.2406	122.038	173.168	192.07	222.366
3090	33.0265	70.193	96.215	122.009	173.151	192.07	222.37
3090	33.0022	70.1129	96.1798	121.97	173.133	192.063	222.329
3090	32.9741	70.0413	96.1484	121.934	173.126	192.052	222.302
3090	32.9261	69.9777	96.1082	121.907	173.106	192.042	222.29
3090	32.8944	69.9131	96.0677	121.88	173.054	192.02	222.254
3100	32.8405	69.8271	96.044	121.836	173.01	192.008	222.204
3100	32.7672	69.7472	96.0235	121.793	173.005	192.006	222.197
3100	32.7292	69.6911	96.0062	121.772	173.024	192.016	222.222
3100	32.6859	69.6153	95.9759	121.723	172.976	191.999	222.195
3100	32.6425	69.5491	95.9512	121.692	172.902	191.968	222.153
3100	32.6156	69.4932	95.9296	121.682	172.879	191.964	222.139
3110	32.5695	69.4218	95.9092	121.662	172.886	191.958	222.131
3110	32.5157	69.3524	95.8708	121.625	172.862	191.954	222.1
3110	32.4883	69.2912	95.8415	121.599	172.817	191.956	222.084
3110	32.4609	69.2201	95.8305	121.557	172.809	191.932	222.093
3110	32.4223	69.1557	95.8314	121.521	172.812	191.915	222.099
3120	32.3725	69.1045	95.8167	121.506	172.782	191.914	222.09
3120	32.3404	69.0385	95.7831	121.475	172.761	191.923	222.08
3120	32.3107	68.9846	95.7467	121.44	172.73	191.918	222.066
3120	32.2741	68.9196	95.6917	121.413	172.656	191.893	222.029
3120	32.2249	68.8593	95.6624	121.385	172.611	191.876	221.968
3130	32.1944	68.8135	95.659	121.353	172.583	191.887	221.938
3130	32.1487	68.7434	95.6544	121.326	172.565	191.887	221.938
3130	32.1217	68.6899	95.6546	121.324	172.559	191.898	221.967
3130	32.0813	68.6342	95.6224	121.301	172.515	191.902	221.976
3130	32.037	68.5609	95.599	121.255	172.473	191.881	221.95
3140	32.0039	68.5004	95.567	121.212	172.465	191.861	221.919
3140	31.962	68.4356	95.5323	121.198	172.478	191.858	221.904
3140	31.9206	68.3751	95.52	121.208	172.461	191.854	221.891
3140	31.8956	68.3289	95.5166	121.178	172.421	191.838	221.855
3140	31.8655	68.287	95.506	121.142	172.386	191.831	221.823
3150	31.8401	68.2461	95.4927	121.118	172.349	191.849	221.824
3150	31.7996	68.1751	95.4728	121.08	172.302	191.835	221.807
3150	31.7367	68.1132	95.4317	121.057	172.283	191.826	221.803
3150	31.6913	68.0615	95.4193	121.047	172.284	191.813	221.832
3150	31.6598	68.0007	95.4026	121.022	172.254	191.797	221.817
3160	31.6166	67.9377	95.3694	120.988	172.208	191.783	221.749
3160	31.5986	67.8931	95.3415	120.979	172.148	191.787	221.694
3160	31.5476	67.8506	95.315	120.954	172.086	191.768	221.672
3160	31.4984	67.7993	95.2829	120.939	172.037	191.744	221.663
3160	31.4528	67.7312	95.2575	120.913	172.009	191.743	221.659
3160	31.4178	67.6594	95.2473	120.889	172.004	191.743	221.652
3170	31.3748	67.59	95.2302	120.866	171.988	191.733	221.634
3170	31.3364	67.5138	95.1826	120.831	171.953	191.725	221.605
3170	31.2991	67.4523	95.1587	120.8	171.905	191.709	221.585
3170	31.2483	67.4182	95.1442	120.766	171.866	191.703	221.566
3170	31.2085	67.3795	95.125	120.729	171.815	191.7	221.549
3180	31.1979	67.3131	95.1108	120.717	171.779	191.702	221.536
3180	31.1248	67.2114	95.0722	120.697	171.744	191.68	221.508
3180	31.0521	67.1562	95.0436	120.671	171.723	191.643	221.496
3180	31.0267	67.1423	95.0245	120.661	171.678	191.631	221.489
3180	30.988	67.1018	94.9977	120.628	171.626	191.635	221.455
3190	30.9573	67.0327	94.9743	120.597	171.577	191.624	221.415
3190	30.9353	66.9543	94.9504	120.578	171.545	191.606	221.416
3190	30.8797	66.8959	94.9273	120.553	171.491	191.593	221.412
3190	30.8159	66.8473	94.9057	120.508	171.441	191.594	221.381
3190	30.7632	66.8104	94.8883	120.478	171.396	191.586	221.366
3200	30.75	66.7755	94.8654	120.476	171.359	191.564	221.354
3200	30.7014	66.7083	94.8312	120.444	171.311	191.537	221.306
3200	30.6671	66.6251	94.8157	120.404	171.268	191.516	221.268
3200	30.6261	66.56	94.8084	120.391	171.237	191.503	221.252
3200	30.586	66.5183	94.7801	120.379	171.212	191.499	221.242
3210	30.5612	66.4992	94.7771	120.359	171.174	191.488	221.248
3210	30.5379	66.459	94.7648	120.348	171.128	191.461	221.234
3210	30.4681	66.3823	94.7258	120.322	171.076	191.453	221.198
3210	30.4094	66.3225	94.6878	120.28	171.032	191.454	221.164
3210	30.3934	66.2687	94.6742	120.262	170.986	191.45	221.165
3210	30.3433	66.2111	94.6597	120.26	170.919	191.43	221.134
3220	30.3263	66.2039	94.6537	120.249	170.883	191.411	221.115
3220	30.2985	66.1635	94.6378	120.201	170.853	191.391	221.102
3220	30.2338	66.106	94.597	120.161	170.795	191.356	221.057
3220	30.1929	66.0834	94.5853	120.156	170.757	191.344	221.022
3220	30.1851	66.0454	94.5794	120.143	170.7	191.357	220.994
3230	30.1632	65.9764	94.5567	120.113	170.634	191.347	220.969
3230	30.1119	65.924	94.5151	120.085	170.578	191.322	220.957
3230	30.0687	65.8813	94.4864	120.066	170.556	191.311	220.964
3230	30.0276	65.8196	94.4762	120.045	170.548	191.284	220.962
3230	30.0033	65.7712	94.4664	120.048	170.512	191.252	220.943
3240	29.968	65.7431	94.447	120.053	170.464	191.241	220.888
3240	29.9133	65.7111	94.4406	120.032	170.407	191.239	220.835
3240	29.8957	65.6803	94.4337	120	170.344	191.218	220.808
3240	29.8826	65.6427	94.4162	119.984	170.3	191.181	220.791
3240	29.8441	65.607	94.3908	119.96	170.259	191.175	220.797
3250	29.7691	65.552	94.3553	119.943	170.227	191.167	220.801
3250	29.7521	65.5278	94.3208	119.949	170.186	191.149	220.771
3250	29.7399	65.5007	94.3049	119.934	170.121	191.123	220.728
3250	29.7162	65.4724	94.3055	119.907	170.087	191.093	220.68
3250	29.6833	65.4454	94.2968	119.896	170.077	191.089	220.672
3260	29.6596	65.4153	94.2751	119.877	170.033	191.09	220.647
3260	29.645	65.3823	94.261	119.835	169.951	191.066	220.597
3260	29.5997	65.33	94.2271	119.801	169.893	191.045	220.562
3260	29.5798	65.3107	94.2103	119.814	169.867	191.034	220.546
3260	29.5613	65.3082	94.2094	119.828	169.821	191.033	220.549
3260	29.5218	65.2812	94.2124	119.81	169.775	191.017	220.528
3270	29.5035	65.2283	94.2002	119.782	169.743	190.993	220.493
3270	29.4972	65.1956	94.1789	119.778	169.738	190.979	220.504
3270	29.4871	65.1832	94.1795	119.784	169.734	190.982	220.533
3270	29.4643	65.1644	94.1832	119.768	169.674	190.977	220.509
3270	29.4223	65.1218	94.1608	119.741	169.63	190.957	220.471
3280	29.3997	65.0871	94.1539	119.721	169.581	190.943	220.424
3280	29.3737	65.0617	94.1501	119.705	169.522	190.938	220.377
3280	29.3552	65.0375	94.1216	119.696	169.508	190.938	220.365
3280	29.3337	65.0052	94.0814	119.676	169.483	190.919	220.347
3280	29.3199	64.9841	94.0624	119.652	169.433	190.883	220.328
3290	29.3104	64.9631	94.0625	119.632	169.388	190.874	220.303
3290	29.2703	64.9182	94.0442	119.62	169.348	190.865	220.293
3290	29.21	64.8669	94.0103	119.605	169.325	190.845	220.315
3290	29.1764	64.84	93.993	119.606	169.315	190.833	220.318
3290	29.1642	64.8106	93.9956	119.608	169.309	190.809	220.274
3300	29.1555	64.7939	93.9883	119.588	169.272	190.814	220.243
3300	29.1084	64.7674	93.9529	119.557	169.193	190.801	220.194
3300	29.0543	64.7343	93.9254	119.55	169.133	190.775	220.151
3300	29.0139	64.6829	93.9122	119.538	169.1	190.767	220.15
3300	29.0047	64.6226	93.8898	119.525	169.097	190.751	220.152
3310	28.9723	64.6032	93.8611	119.518	169.054	190.746	220.116
3310	28.9235	64.5918	93.8495	119.478	168.989	190.746	220.099
3310	28.8451	64.5296	93.808	119.394	168.908	190.694	220.068
3310	28.8122	64.492	93.7765	119.372	168.835	190.666	220.018
3310	28.7768	64.4405	93.7507	119.354	168.75	190.669	219.965
3320	28.7335	64.3731	93.7233	119.329	168.694	190.645	219.921
3320	28.6736	64.3265	93.6925	119.298	168.649	190.602	219.895
3320	28.6105	64.2714	93.6528	119.263	168.582	190.571	219.844
3320	28.5644	64.2123	93.6316	119.236	168.505	190.538	219.79
3320	28.5203	64.1479	93.6085	119.203	168.445	190.5	219.764
3320	28.4643	64.1136	93.5804	119.184	168.391	190.453	219.725
3330	28.4063	64.0716	93.5457	119.171	168.295	190.423	219.66
3330	28.3221	64.0083	93.4923	119.123	168.184	190.381	219.582
3330	28.2543	63.9605	93.4423	119.081	168.119	190.338	219.533
3330	28.2021	63.904	93.3916	119.059	168.044	190.305	219.486
3330	28.1408	63.834	93.3372	119.023	167.961	190.277	219.456
3340	28.0585	63.7692	93.3058	118.988	167.896	190.241	219.416
3340	27.9838	63.7014	93.2749	118.954	167.832	190.209	219.374
3340	27.9164	63.639	93.2275	118.912	167.755	190.164	219.316
3340	27.8566	63.5955	93.1859	118.882	167.669	190.125	219.258
3340	27.7802	63.5348	93.1439	118.838	167.559	190.082	219.2
3350	27.706	63.4642	93.0923	118.797	167.449	190.045	219.127
3350	27.6401	63.4369	93.0646	118.775	167.356	189.993	219.072
3350	27.5528	63.385	93.0405	118.743	167.273	189.935	219.041
3350	27.4503	63.3261	92.9871	118.691	167.184	189.887	218.973
3350	27.3806	63.2659	92.9305	118.63	167.076	189.865	218.888
3360	27.3002	63.1861	92.8685	118.595	166.934	189.839	218.795
3360	27.2118	63.1234	92.8413	118.584	166.84	189.775	218.729
3360	27.1247	63.0925	92.8041	118.573	166.795	189.717	218.705
3360	27.0341	63.0302	92.728	118.537	166.706	189.67	218.634
3360	26.9751	62.9573	92.6817	118.496	166.599	189.623	218.55
3370	26.8976	62.9013	92.6585	118.469	166.509	189.581	218.487
3370	26.8097	62.8453	92.6171	118.455	166.425	189.533	218.444
3370	26.7434	62.8044	92.5692	118.433	166.334	189.49	218.387
3370	26.6652	62.758	92.5165	118.381	166.201	189.455	218.293
3370	26.5578	62.7112	92.4763	118.332	166.085	189.411	218.203
3370	26.4906	62.6529	92.4486	118.294	166.012	189.351	218.146
3380	26.4308	62.5913	92.4069	118.277	165.925	189.298	218.09
3380	26.345	62.5468	92.3577	118.252	165.812	189.256	218.019
3380	26.2796	62.5112	92.3219	118.226	165.719	189.216	217.939
3380	26.2336	62.4913	92.2711	118.193	165.628	189.186	217.874
3380	26.159	62.4533	92.2405	118.155	165.539	189.139	217.837
3390	26.084	62.4181	92.2013	118.131	165.485	189.09	217.787
3390	26.0573	62.4011	92.1635	118.125	165.464	189.06	217.754
3390	26.0471	62.3752	92.1554	118.152	165.446	189.051	217.759
3390	25.9775	62.3187	92.1335	118.131	165.396	189.048	217.741
3390	25.9133	62.2838	92.1251	118.109	165.299	189.007	217.684
3400	25.905	62.2869	92.1353	118.108	165.23	188.984	217.647
3400	25.8448	62.2341	92.1013	118.071	165.188	188.933	217.601
3400	25.8332	62.2155	92.0709	118.074	165.178	188.91	217.589
3400	25.8113	62.2013	92.0372	118.061	165.132	188.901	217.559
3400	25.7579	62.1633	92.0002	118.009	165.039	188.89	217.492
3410	25.7183	62.1417	91.9957	117.994	164.996	188.882	217.447
3410	25.6954	62.1155	91.9974	118.006	164.994	188.867	217.437
3410	25.6537	62.0704	91.9594	117.996	164.972	188.84	217.417
3410	25.638	62.0724	91.953	117.993	164.937	188.839	217.427
3410	25.6277	62.0817	91.9461	117.999	164.918	188.837	217.405
3420	25.6077	62.0819	91.9215	117.972	164.872	188.817	217.344
3420	25.6237	62.0995	91.9288	117.962	164.826	188.811	217.318
3420	25.6242	62.0876	91.9134	117.974	164.814	188.811	217.344
3420	25.5467	62.0152	91.868	117.975	164.776	188.781	217.341
3420	25.5088	62.0218	91.8806	117.989	164.765	188.774	217.284
3430	25.5252	62.0524	91.9095	117.996	164.792	188.802	217.286
3430	25.539	62.0509	91.9059	117.996	164.83	188.809	217.343
3430	25.5495	62.0526	91.9106	117.997	164.861	188.811	217.404
3430	25.5854	62.0754	91.9287	118.02	164.877	188.849	217.411
3430	25.5886	62.1111	91.9628	118.065	164.892	188.878	217.403
3430	25.6041	62.1454	92.011	118.098	164.903	188.865	217.415
3440	25.6247	62.1537	92.023	118.1	164.91	188.865	217.406
3440	25.6402	62.1505	92.0081	118.1	164.908	188.879	217.374
3440	25.6701	62.1866	92.0081	118.104	164.901	188.892	217.356
3440	25.6413	62.1941	92.0045	118.096	164.895	188.901	217.367
3440	25.6781	62.2005	91.9952	118.115	164.928	188.925	217.417
3450	25.7087	62.2055	92.0241	118.14	164.97	188.97	217.456
3450	25.6351	62.1623	92.052	118.141	164.98	188.944	217.411
3450	25.7446	62.2602	92.1077	118.178	165.064	188.978	217.427
3450	25.8307	62.3455	92.1445	118.194	165.119	189.019	217.478
3450	25.8992	62.3916	92.1618	118.22	165.153	189.037	217.516
3460	25.9177	62.4104	92.1537	118.247	165.193	189.064	217.547
3460	25.9624	62.4585	92.2159	118.282	165.253	189.09	217.609
3460	26.0209	62.5151	92.2597	118.35	165.339	189.113	217.649
3460	26.0357	62.5125	92.2482	118.357	165.394	189.153	217.682
3460	26.0257	62.5303	92.2656	118.361	165.442	189.177	217.723
3470	26.1157	62.6461	92.3235	118.445	165.579	189.222	217.807
3470	26.1991	62.7093	92.4071	118.498	165.681	189.256	217.887
3470	26.2726	62.7681	92.4155	118.542	165.686	189.294	217.922
3470	26.3073	62.8224	92.4062	118.571	165.669	189.294	217.892
3470	26.3702	62.8846	92.4583	118.586	165.709	189.313	217.885
3480	26.3969	62.9321	92.4999	118.614	165.793	189.35	217.915
3480	26.4842	63.0226	92.5305	118.676	165.877	189.426	217.97
3480	26.633	63.1261	92.5914	118.746	165.96	189.506	218.048
3480	26.6546	63.1062	92.5964	118.755	165.96	189.522	218.053
3480	26.5831	63.0718	92.5695	118.717	165.983	189.518	218.046
3480	26.688	63.1982	92.6469	118.774	166.136	189.564	218.139
3490	26.7845	63.3132	92.7473	118.856	166.221	189.579	218.213
3490	26.806	63.3845	92.7808	118.897	166.228	189.599	218.174
3490	26.8766	63.4634	92.8046	118.92	166.313	189.649	218.177
3490	26.9539	63.5063	92.8398	118.969	166.448	189.706	218.257
3490	27.0193	63.5615	92.8643	119.037	166.529	189.766	218.322
3500	27.0565	63.6317	92.9182	119.077	166.559	189.761	218.349
3500	27.1293	63.7358	92.9786	119.13	166.612	189.759	218.349
3500	27.3085	63.8974	93.0169	119.191	166.675	189.862	218.42
3500	27.3398	63.9529	93.0414	119.228	166.7	189.928	218.486
3500	27.2154	63.9012	93.0235	119.207	166.69	189.867	218.448
3510	27.3571	64.0216	93.0755	119.262	166.79	189.908	218.49
3510	27.5421	64.1535	93.1755	119.34	166.893	189.986	218.556
3510	27.5052	64.1926	93.2165	119.374	166.917	189.98	218.567
3510	27.5909	64.3289	93.2635	119.48	167.036	190.013	218.626
3510	27.716	64.4545	93.3129	119.558	167.184	190.057	218.686
3520	27.8113	64.5412	93.357	119.571	167.263	190.1	218.709
3520	27.8761	64.6261	93.4102	119.606	167.316	190.141	218.724
3520	27.9715	64.7395	93.4611	119.669	167.405	190.166	218.736
3520	28.1222	64.8869	93.4993	119.741	167.507	190.238	218.842
3520	28.1167	64.9083	93.5055	119.761	167.512	190.269	218.906
3530	28.1715	64.9772	93.5345	119.788	167.541	190.313	218.895
3530	28.2317	65.0693	93.5764	119.814	167.617	190.349	218.923
3530	28.2268	65.1175	93.6368	119.869	167.699	190.326	218.903
3530	28.3461	65.2352	93.6989	119.952	167.842	190.369	218.95
3530	28.48	65.3742	93.742	120.017	167.996	190.454	219.053
3530	28.5892	65.5003	93.8102	120.095	168.089	190.534	219.156
3540	28.5458	65.5564	93.8489	120.143	168.1	190.516	219.159
3540	28.6603	65.689	93.8699	120.162	168.2	190.525	219.147
3540	28.8142	65.819	93.9297	120.213	168.324	190.609	219.246
3540	28.9955	65.9474	93.9987	120.302	168.438	190.735	219.371
3540	29.0126	66.0218	94.036	120.348	168.466	190.787	219.425
3550	28.9075	66.0653	94.0629	120.361	168.431	190.717	219.338
3550	29.0226	66.1923	94.1346	120.446	168.511	190.704	219.335
3550	29.3419	66.4502	94.245	120.585	168.69	190.848	219.487
3550	29.3486	66.5179	94.2936	120.627	168.72	190.858	219.527
3550	29.3738	66.5779	94.3196	120.664	168.808	190.811	219.466
3560	29.5411	66.7588	94.3793	120.748	168.976	190.89	219.494
3560	29.6606	66.895	94.4014	120.786	169.082	190.966	219.61
3560	29.7059	66.9593	94.4185	120.792	169.139	190.999	219.705
3560	29.7405	66.9768	94.4026	120.778	169.229	191.064	219.738
3560	29.801	66.9766	94.3554	120.715	169.292	191.191	219.803
3570	29.4773	66.6942	94.2101	120.485	169.195	191.275	219.869
3570	28.4414	65.8738	93.9145	120.116	169.072	191.048	219.73
3570	28.3983	65.7195	93.8833	120.137	169.405	191.064	219.77
3570	28.6624	65.8704	93.965	120.277	169.644	191.212	219.896
3570	28.9721	66.1893	94.1149	120.465	169.751	191.319	219.969
3580	29.387	66.6872	94.3452	120.714	169.857	191.361	220.026
3580	29.8668	67.2385	94.5996	121.013	169.978	191.401	220.095
3580	30.2611	67.7002	94.8022	121.268	170.093	191.458	220.164
3580	30.5822	68.0855	94.9489	121.455	170.232	191.509	220.248
3580	30.9161	68.4409	95.1212	121.618	170.362	191.603	220.381
3590	31.3122	68.787	95.2828	121.762	170.503	191.752	220.512
3590	31.2142	68.8231	95.2684	121.756	170.366	191.71	220.435
3590	31.0363	68.8507	95.3183	121.764	170.358	191.528	220.282
3590	31.571	69.311	95.5491	122.014	170.685	191.698	220.453
3590	31.907	69.5803	95.7013	122.171	170.818	191.832	220.585
3590	31.8911	69.6514	95.7306	122.179	170.753	191.855	220.594
3600	31.9865	69.8196	95.7644	122.219	170.813	191.888	220.643
3600	32.2453	70.0431	95.898	122.339	171.009	191.977	220.779
3600	32.2807	70.1447	95.9621	122.406	171.079	191.998	220.773
3600	32.3864	70.3412	96.0195	122.488	171.221	192.01	220.753
3600	32.7624	70.6819	96.1741	122.629	171.446	192.139	220.863
3610	33.0136	70.9373	96.2452	122.717	171.52	192.29	220.979
3610	32.8301	70.9173	96.1894	122.626	171.401	192.239	220.902
3610	32.9541	71.0667	96.238	122.722	171.529	192.23	220.911
3610	33.218	71.3181	96.2867	122.845	171.691	192.353	221.074
3610	33.1384	71.3865	96.3566	122.806	171.654	192.243	221.075
3620	33.5268	71.7032	96.5169	122.972	171.865	192.355	221.206
3620	33.7937	71.932	96.598	123.074	171.931	192.53	221.311
3620	33.5105	71.8991	96.6236	123.086	171.819	192.298	221.171
3620	33.7024	72.1741	96.7697	123.247	172.049	192.255	221.169
3620	34.1204	72.5123	96.8858	123.396	172.281	192.457	221.3
3630	34.475	72.7872	96.9707	123.49	172.379	192.692	221.438
3630	34.7637	73.0251	97.0169	123.531	172.347	192.928	221.585
3630	33.8993	72.6809	96.8835	123.334	171.824	192.427	221.27
3630	34.2838	73.0309	97.0597	123.53	172.2	192.465	221.317
3630	34.6837	73.4007	97.209	123.684	172.537	192.597	221.422
3640	34.7306	73.5425	97.243	123.737	172.696	192.58	221.383
3640	34.9255	73.7929	97.3146	123.836	172.854	192.698	221.459
3640	35.0102	73.9713	97.3678	123.881	172.875	192.705	221.428
3640	35.1661	74.1592	97.4336	123.944	172.943	192.706	221.444
3640	35.2511	74.2672	97.4568	123.959	172.96	192.726	221.489
3640	35.6868	74.6265	97.5656	124.095	173.087	192.947	221.677
3650	35.9006	74.9098	97.6144	124.078	172.959	193.133	221.805
3650	35.431	74.8011	97.5098	123.866	172.559	192.873	221.738
3650	35.0014	74.6651	97.4931	123.857	172.531	192.465	221.421
3650	35.681	75.1987	97.703	124.214	173.005	192.626	221.417
3650	36.3836	75.705	97.8774	124.451	173.335	192.917	221.683
3660	36.1617	75.6909	97.8911	124.379	173.222	192.753	221.614
3660	36.2703	75.899	97.9814	124.529	173.357	192.744	221.591
3660	36.5622	76.23	98.108	124.698	173.52	192.847	221.649
3660	36.6715	76.4004	98.1632	124.725	173.523	192.855	221.608
3660	36.7919	76.5433	98.2076	124.721	173.523	192.883	221.598
3670	37.0508	76.7652	98.2507	124.772	173.581	193	221.703
3670	37.4073	77.0234	98.2976	124.866	173.571	193.201	221.86
3670	36.8768	76.7662	98.1487	124.579	173.092	192.888	221.594
3670	36.8606	76.8822	98.1538	124.582	173.249	192.77	221.482
3670	37.5413	77.3401	98.2967	124.812	173.671	193.143	221.772
3680	36.5774	76.836	98.0798	124.419	172.989	192.653	221.239
3680	36.7263	77.0069	98.1575	124.57	173.116	192.663	221.258
3680	37.1067	77.3125	98.288	124.735	173.366	192.757	221.377
3680	37.3375	77.5287	98.3558	124.775	173.492	192.715	221.375
3680	37.546	77.7298	98.4131	124.81	173.604	192.779	221.462
3690	37.7537	77.8704	98.4091	124.837	173.626	192.906	221.585
3690	37.9752	78.0714	98.3674	124.847	173.613	193.079	221.75
3690	37.4377	77.7236	98.1124	124.536	173.221	192.837	221.487
3690	37.167	77.5498	98.0477	124.459	173.112	192.562	221.17
3690	37.3679	77.7551	98.135	124.561	173.256	192.57	221.178
3700	37.642	77.9921	98.2523	124.637	173.399	192.669	221.244
3700	37.6062	77.9715	98.2238	124.575	173.393	192.647	221.167
3700	37.7412	78.0755	98.1852	124.577	173.438	192.734	221.176
3700	37.7236	78.0798	98.1318	124.472	173.309	192.733	221.15
3700	37.4212	77.914	98.0463	124.332	173.055	192.507	220.901
3700	37.5842	78.0251	98.0903	124.45	173.14	192.526	220.905
3710	37.8102	78.1707	98.1017	124.51	173.19	192.656	221.025
3710	37.9676	78.2497	98.0952	124.458	173.12	192.762	221.134
3710	37.712	78.0657	97.9285	124.17	172.801	192.61	221.017
3710	37.1405	77.678	97.7199	123.942	172.567	192.186	220.568
3710	37.267	77.8113	97.8119	124.069	172.765	192.221	220.525
3720	37.5997	78.0498	97.8997	124.192	172.98	192.383	220.647
3720	37.6918	78.1188	97.901	124.206	172.979	192.405	220.654
3720	37.6752	78.1359	97.8697	124.172	172.892	192.403	220.632
3720	37.6058	78.0906	97.7762	124.064	172.792	192.352	220.629
3720	37.5859	77.9868	97.7214	123.969	172.698	192.257	220.528
3730	37.5311	77.9408	97.7611	123.961	172.616	192.18	220.418
3730	37.4175	77.9161	97.7336	123.926	172.619	192.156	220.382
3730	37.8303	78.2438	97.8425	124.034	172.866	192.436	220.625
3730	37.8926	78.3467	97.8451	124.007	172.785	192.515	220.723
3730	37.7867	78.2577	97.7639	123.951	172.583	192.424	220.771
3740	37.2658	77.8756	97.6772	123.716	172.328	192.218	220.681
3740	37.1213	77.8698	97.6883	123.775	172.382	192.102	220.483
3740	37.5142	78.0975	97.7801	123.922	172.635	192.283	220.533
3740	37.7955	78.2097	97.7224	123.94	172.709	192.399	220.543
3740	38.0651	78.343	97.6624	123.93	172.714	192.412	220.507
3750	37.0901	77.7297	97.3312	123.394	171.893	191.847	219.875
3750	37.4563	77.9244	97.398	123.533	172.111	192.124	220.125
3750	37.7389	78.0918	97.4034	123.512	172.177	192.305	220.288
3750	36.9939	77.6051	97.2012	123.11	171.626	191.959	219.918
3750	36.7168	77.4305	97.1756	123.12	171.682	191.746	219.708
3750	37.2001	77.7741	97.3232	123.398	172.15	191.975	219.919
3760	37.4951	77.9618	97.3876	123.536	172.307	192.122	220.064
3760	37.3696	77.9077	97.3495	123.497	172.152	192.022	219.99
3760	37.0987	77.7815	97.303	123.388	172.064	191.819	219.811
3760	37.3978	77.9561	97.399	123.532	172.277	191.929	219.917
3760	37.566	78.108	97.4498	123.591	172.359	192.021	220.02
3770	37.3372	77.9269	97.338	123.453	172.214	191.927	219.913
3770	37.5439	78.0781	97.382	123.54	172.313	192.068	219.991
3770	37.1621	77.8256	97.2516	123.349	172.048	191.852	219.746
3770	37.1891	77.8019	97.2767	123.354	172.098	191.768	219.682
3770	37.418	77.9808	97.3596	123.45	172.253	191.845	219.768
3780	37.5671	78.1045	97.4101	123.5	172.302	191.905	219.84
3780	37.6677	78.1507	97.4155	123.51	172.317	191.995	219.945
3780	37.249	77.8584	97.2456	123.286	172.101	191.785	219.727
3780	37.3556	77.9304	97.2671	123.349	172.182	191.798	219.691
3780	37.5062	78.0731	97.3368	123.425	172.247	191.891	219.796
3790	37.2669	77.8658	97.2802	123.279	172.095	191.758	219.708
3790	37.3321	77.8914	97.2944	123.304	172.175	191.78	219.69
3790	37.3956	77.9691	97.2919	123.349	172.225	191.78	219.661
3790	37.4184	78.0146	97.294	123.358	172.214	191.764	219.651
3790	37.5349	78.0896	97.2925	123.344	172.249	191.852	219.717
3800	37.6322	78.1322	97.2932	123.324	172.219	191.965	219.83
3800	37.3382	77.8973	97.1727	123.144	171.894	191.838	219.649
3800	37.6666	78.1201	97.2635	123.27	172.085	192.075	219.773
3800	37.2699	77.9349	97.1047	123.051	171.865	191.993	219.677
3800	36.7356	77.5461	96.9255	122.864	171.589	191.58	219.311
3800	37.4173	77.951	97.1377	123.208	172.045	191.878	219.656
3810	37.1446	77.7905	97.0884	123.07	171.878	191.737	219.568
3810	37.018	77.7489	97.0729	123.036	171.829	191.608	219.386
3810	37.3774	78	97.1976	123.202	172.088	191.745	219.511
3810	37.6075	78.1026	97.2532	123.266	172.203	191.856	219.605
3810	37.8061	78.2504	97.2976	123.281	172.243	192.002	219.78
3820	37.1309	77.7934	97.0577	122.933	171.69	191.711	219.492
3820	37.4939	78.006	97.1099	123.097	171.922	191.93	219.659
3820	37.4962	78.0394	97.0787	123.004	171.87	191.961	219.711
3820	36.7063	77.4868	96.8354	122.643	171.382	191.432	219.187
3820	37.2442	77.8351	97.035	122.98	171.809	191.745	219.435
3830	37.3395	77.9057	97.1135	123.045	171.881	191.796	219.503
3830	37.2368	77.8343	97.0621	123.001	171.817	191.677	219.421
3830	37.5107	78.0546	97.1143	123.101	171.979	191.839	219.509
3830	37.3934	77.9695	97.0454	123.016	171.892	191.778	219.415
3830	37.4289	77.9866	97.0721	123.043	171.918	191.815	219.483
3840	37.5729	78.0944	97.1085	123.094	171.939	191.949	219.611
3840	37.4132	77.9588	96.9515	122.948	171.693	191.888	219.485
3840	36.9718	77.5836	96.7841	122.705	171.396	191.675	219.334
3840	37.1158	77.7606	96.8728	122.817	171.561	191.7	219.358
3840	37.1321	77.8025	96.9471	122.873	171.653	191.708	219.344
3850	37.1336	77.7966	96.9941	122.93	171.728	191.631	219.284
3850	37.4091	78.0014	97.0987	123.089	171.885	191.771	219.422
3850	37.6217	78.1273	97.1473	123.101	171.948	191.937	219.575
3850	38.0118	78.3475	97.2236	123.1	172.048	192.192	219.808
3850	36.9878	77.774	96.8298	122.485	171.133	191.625	219.235
3860	36.4384	77.3221	96.6502	122.445	171.029	191.302	218.903
3860	36.9451	77.6519	96.8882	122.723	171.466	191.544	219.115
3860	37.3092	77.8846	97.0111	122.864	171.755	191.691	219.256
3860	37.5278	78.0345	97.0425	122.936	171.884	191.843	219.414
3860	37.4212	77.9458	96.9665	122.821	171.734	191.874	219.422
3860	37.06	77.697	96.8982	122.653	171.488	191.678	219.238
3870	37.1834	77.7992	96.9428	122.722	171.609	191.634	219.197
3870	37.6211	78.1403	97.1098	122.92	171.85	191.931	219.44
3870	36.807	77.5351	96.759	122.553	171.301	191.542	219.034
3870	37.1506	77.7394	96.8452	122.718	171.586	191.67	219.16
3870	36.9677	77.626	96.8219	122.668	171.536	191.578	219.054
3880	37.1179	77.74	96.8642	122.723	171.633	191.596	219.069
3880	37.5966	78.0523	97.0256	122.895	171.902	191.839	219.315
3880	37.2963	77.8466	96.9448	122.732	171.725	191.707	219.217
3880	37.0478	77.6739	96.8105	122.637	171.587	191.567	219.091
3880	37.4498	77.9182	96.9071	122.856	171.811	191.776	219.324
3890	36.9268	77.5647	96.775	122.638	171.49	191.495	219.022
3890	37.1143	77.6933	96.8494	122.693	171.623	191.539	219.03
3890	37.5126	77.9623	96.9873	122.84	171.862	191.782	219.297
3890	37.0592	77.656	96.8119	122.625	171.549	191.575	219.108
3890	36.9376	77.5977	96.7659	122.598	171.485	191.5	218.986
3900	37.276	77.81	96.8628	122.715	171.69	191.669	219.086
3900	37.5037	77.957	96.9347	122.761	171.752	191.85	219.173
3900	37.3285	77.8071	96.8792	122.637	171.576	191.754	219.11
3900	37.1898	77.6771	96.784	122.612	171.498	191.612	219.052
3900	37.0427	77.5644	96.6874	122.558	171.366	191.574	218.979
3910	36.7277	77.3276	96.6368	122.41	171.231	191.408	218.773
3910	36.9226	77.5046	96.7609	122.552	171.454	191.452	218.843
3910	37.1784	77.6899	96.8568	122.691	171.643	191.545	218.942
3910	37.2707	77.7564	96.8835	122.693	171.69	191.614	218.972
3910	37.2918	77.7538	96.8627	122.663	171.692	191.649	218.968
3910	37.4297	77.8319	96.8881	122.698	171.725	191.73	219.059
3920	37.2381	77.7005	96.7869	122.6	171.532	191.589	218.98
3920	37.0763	77.5895	96.6753	122.542	171.495	191.475	218.849
3920	37.0673	77.5899	96.6961	122.541	171.552	191.514	218.864
3920	37.2736	77.7187	96.7914	122.625	171.634	191.606	218.984
3920	37.0938	77.5933	96.7525	122.544	171.47	191.516	218.876
3930	37.0229	77.5828	96.7383	122.52	171.423	191.46	218.784
3930	37.2486	77.7209	96.7685	122.584	171.561	191.585	218.894
3930	37.218	77.6554	96.742	122.568	171.533	191.606	218.912
3930	37.0467	77.5223	96.6872	122.495	171.446	191.532	218.831
3930	37.0045	77.4939	96.6621	122.448	171.425	191.473	218.757
3940	37.1478	77.6172	96.7254	122.522	171.511	191.52	218.826
3940	37.1351	77.6384	96.7268	122.507	171.487	191.497	218.829
3940	37.1966	77.6874	96.7595	122.511	171.546	191.544	218.842
3940	37.1621	77.6701	96.723	122.478	171.517	191.553	218.827
3940	36.9525	77.4577	96.603	122.381	171.395	191.448	218.71
3950	37.106	77.5367	96.6641	122.446	171.515	191.514	218.78
3950	37.1421	77.5683	96.6984	122.446	171.51	191.553	218.8
3950	37.0018	77.4604	96.6187	122.357	171.329	191.476	218.725
3950	36.987	77.4577	96.6249	122.366	171.338	191.446	218.712
3950	37.0377	77.4913	96.6469	122.411	171.415	191.465	218.692
3960	37.051	77.5008	96.607	122.384	171.438	191.496	218.719
3960	36.9842	77.488	96.5824	122.353	171.434	191.456	218.724
3960	36.9975	77.5067	96.6045	122.382	171.417	191.455	218.723
3960	37.0109	77.5058	96.5988	122.389	171.393	191.468	218.695
3960	36.9783	77.4341	96.6091	122.36	171.373	191.41	218.629
3960	37.0188	77.424	96.6172	122.35	171.403	191.397	218.611
3970	37.018	77.4482	96.5945	122.345	171.412	191.426	218.636
3970	37.0129	77.4806	96.6086	122.343	171.405	191.45	218.62
3970	37.0231	77.463	96.584	122.311	171.373	191.457	218.592
3970	37.0046	77.416	96.5556	122.279	171.328	191.458	218.601
3970	36.9737	77.3894	96.5502	122.268	171.304	191.436	218.595
3980	36.9518	77.388	96.5611	122.262	171.324	191.399	218.594
3980	36.9355	77.3713	96.5477	122.248	171.353	191.417	218.566
3980	36.9451	77.4044	96.5325	122.264	171.335	191.42	218.564
3980	36.9462	77.4002	96.5496	122.302	171.309	191.401	218.56
3980	36.9622	77.36	96.5334	122.311	171.323	191.41	218.545
3990	36.9223	77.3213	96.5031	122.278	171.298	191.398	218.521
3990	36.9178	77.3261	96.4949	122.249	171.28	191.381	218.528
3990	36.8788	77.305	96.4834	122.204	171.278	191.368	218.5
3990	36.8658	77.3009	96.4769	122.197	171.254	191.37	218.447
3990	36.8922	77.2972	96.4646	122.211	171.239	191.389	218.452
4000	36.8589	77.2757	96.432	122.192	171.242	191.347	218.447
4000	36.8606	77.2677	96.4246	122.171	171.246	191.356	218.466
4000	36.8739	77.2682	96.4191	122.176	171.247	191.388	218.491
4000	--	--	--	--	--	--
