# Supplementary material for: Effects of different radio-opacifying agents on physicochemical and biological properties of a novel root-end filling material
Source: PLoS One. 2018 Feb 8;13(2):e0191123. doi: 10.1371/journal.pone.0191123 (PMC5805173; doi:10.1371/journal.pone.0191123)
Supplement: S3 Table — (XLS) [file pone.0191123.s003.xls]

## Sheet: Sheet1
samples	setting time (minutes)
	NRFM	NRFM-Ba	NRFM-Bi	NRFM-Zr	GIC
1	10.38	11.87	9.87	12.37	5.07
2	10.11	11.3	10.68	11.93	4.17
3	11.34	12.71	11.78	12.75	4.47
4	11.32	10.48	10.48	11.08	4.38
5	12.01	11.5	10.95	10.73	4.4
mean	11.032	11.572	10.752	11.772	4.498
Sd	0.776125	0.814782	0.698763	0.852009	0.338777
mean ± Sd	11.03±0.78 a	11.57±0.81 a	10.75±0.70 a	11.77±0.85 a	4.50±0.34 b
Different letters indicate significant differences between the materials (Fisher’s LSD test, P<0.01).
