# Supplementary material for: Effects of different radio-opacifying agents on physicochemical and biological properties of a novel root-end filling material
Source: PLoS One. 2018 Feb 8;13(2):e0191123. doi: 10.1371/journal.pone.0191123 (PMC5805173; doi:10.1371/journal.pone.0191123)
Supplement: S4 Table — (XLS) [file pone.0191123.s004.xls]

## Sheet: Sheet1
Setting Time	Samples	Compressive strength
		NRFM	NRFM-Ba	NRFM-Bi	NRFM-Zr	GIC
7 d	1	41.29	44.87	52.36	60.92	114.77
	2	34.74	51.93	53.96	58.08	111.24
	3	41.1	44.59	55.91	64.12	138.97
	4	36.11	49.37	51.11	75.75	103.38
	5	33.29	44.06	58.07	52.06	100.71
	mean	37.306	46.964	54.282	62.186	113.814
	Sd	3.68815	3.49657	2.77753	8.78522	15.1736
	mean ± Sd	37.31±3.69 a	46.96±3.49 a,b	54.28±2.78 b	62.19±8.78 b	113.81±15.17 c
Different letters indicate significant differences between the materials at the same times (Fisher’s LSD test, P<0.05).
