# Supplementary material for: Effects of different radio-opacifying agents on physicochemical and biological properties of a novel root-end filling material
Source: PLoS One. 2018 Feb 8;13(2):e0191123. doi: 10.1371/journal.pone.0191123 (PMC5805173; doi:10.1371/journal.pone.0191123)
Supplement: S5 Table — (XLS) [file pone.0191123.s005.xls]

## Sheet: Sheet1
	samples	porosity (%)
		NRFM	NRFM-Ba	NRFM-Bi	NRFM-Zr	GIC
	1	13.98	7.12	4.35	5.71	1.76
	2	13.68	6.29	4.96	4.56	1.43
	3	12.89	8.26	4.12	3.92	1.95
	4	11.85	6.36	3.82	5.61	1.36
	5	16.85	7.39	3.57	4.58	1.82
	mean	13.85	7.084	4.164	4.876	1.664
	Sd	1.86865	0.811252	0.534163	0.764153	0.256184
	mean ± Sd	13.85±1.87 a	7.08±0.81 b	4.16±0.53 c	4.88±0.76 c	1.66±0.26d
	Different letters indicate significant differences between the materials (Fisher’s LSD test, P<0.01).
