# Supplementary material for: Effects of different radio-opacifying agents on physicochemical and biological properties of a novel root-end filling material
Source: PLoS One. 2018 Feb 8;13(2):e0191123. doi: 10.1371/journal.pone.0191123 (PMC5805173; doi:10.1371/journal.pone.0191123)
Supplement: S6 Table — (XLS) [file pone.0191123.s006.xls]

## Sheet: Sheet1
Time	samples	NRFM	NRFM-Ba	NRFM-Bi	NRFM-Zr	GIC
1h	1	6.32	6.79	6.69	6.42	4.11
	2	6.74	6.91	6.34	6.94	4.51
	3	6.28	6.39	6.38	6.28	4.29
	4	6.67	6.51	6.68	6.81	4.14
	5	6.26	6.89	6.42	6.31	4.45
	mean	6.454	6.698	6.502	6.552	4.3
	Sd	0.231474	0.234776	0.16947	0.302936	0.179165
	mean ± Sd	6.45±0.23 a	6.70±0.23 a	6.50±0.17 a	6.55±0.30 a	4.30±0.18 b
1d	1	7.76	7.86	7.03	7.15	5.01
	2	7.03	7.44	7.12	7.28	5.43
	3	7.27	7.28	7.69	7.71	4.89
	4	7.06	7.32	7.56	7.16	5.31
	5	7.61	7.76	7.02	7.59	4.92
	mean	7.346	7.532	7.284	7.378	5.112
	Sd	0.327307	0.262907	0.317065	0.257041	0.243352
	mean ± Sd	7.35±0.33 a	7.53±0.26 a	7.28±0.32 a	7.38±0.26 a	5.11±0.24 b
3d	1	7.29	8.05	7.43	7.48	5.29
	2	7.89	7.63	7.91	7.97	5.55
	3	7.39	7.75	7.71	7.69	4.99
	4	7.3	7.97	7.83	7.87	5.47
	5	7.75	7.64	7.5	7.55	5.11
	mean	7.524	7.808	7.676	7.712	5.282
	Sd	0.277453	0.192406	0.206833	0.207413	0.235627
	mean ± Sd	7.52±0.28 a	7.81±0.19 a	7.68±0.21 a	7.71±0.21 a	5.28±0.24 b
7d	1	8.09	8.51	8.28	8.13	5.19
	2	8.74	7.93	8.74	8.79	5.81
	3	8.27	8.37	8.63	8.45	5.37
	4	8.62	8.04	8.36	8.7	5.23
	5	8.14	8.49	8.73	8.25	5.7
	mean	8.372	8.268	8.548	8.464	5.46
	Sd	0.291839	0.266683	0.214406	0.282631	0.280179
	mean ± Sd	8.37±0.29 a	8.27±0.27 a	8.55±0.21 a	8.46±0.28 a	5.46±0.28 b
28d	1	8.28	8.3	8.8	8.69	5.41
	2	8.64	8.09	8.49	8.09	5.24
	3	8.03	8.72	8.13	8.53	5.64
	4	8.1	8.13	8.7	8.69	5.29
	5	8.55	8.59	8.23	8.21	5.56
	mean	8.32	8.366	8.47	8.442	5.428
	Sd	0.26898	0.279159	0.289569	0.277705	0.171085
	mean ± Sd	8.32±0.27 a	8.37±0.28 a	8.47±0.29 a	8.44±0.28 a	5.43±0.17 b
Different letters indicate significant differences between the materials at the same times (Fisher’s LSD test, P<0.01).
