# Supplementary material for: Effects of different radio-opacifying agents on physicochemical and biological properties of a novel root-end filling material
Source: PLoS One. 2018 Feb 8;13(2):e0191123. doi: 10.1371/journal.pone.0191123 (PMC5805173; doi:10.1371/journal.pone.0191123)
Supplement: S7 Table — (XLS) [file pone.0191123.s007.xls]

## Sheet: Sheet1
Table 6-1 Grey values of aluminum step-wedge
Thickness of aluminium	Grey values of aluminum step-wedge					mean	Sd
1mm	9205	9301	8833	8810	8803	8990.4	242.365
2mm	7383	7920	7370	7839	7572	7616.8	254.403
3mm	6676	6665	6731	6343	6651	6613.2	154.062
4mm	5931	6153	5835	5940	5734	5918.6	155.42
5mm	5150	5329	5312	5037	5108	5187.2	128.354
6mm	4692	4722	4522	4804	4678	4683.6	102.698
7mm	4286	4382	4361	4038	4170	4247.4	143.484
8mm	3826	3862	3792	3876	3652	3801.6	89.7931
9mm	3512	3649	3556	3559	3350	3525.2	109.871
10mm	2897	2860	3004	3135	3025	2984.2	109.347
Table 6-2 Grey values of specimens
Test materials	Grey values of specimens
	1	2	3	4	5	mean	Sd
NRFM	8350	8667	8668	8692	8843	8644	179.893
NRFM-Ba	6958	6577	6793	6870	6493	6738.2	196.72
NRFM-Bi	5181	5127	5155	4898	5020	5076.2	116.926
NRFM-Zr	6053	6362	6078	6057	6328	6175.6	155.397
GIC	7188	7106	7551	6925	6921	7138.2	258.143
Dentin	8518	8469	8223	8395	9106	8542.2	334.429
Table 6-3 Equivalent thickness of aluminum (mm) to test materials
Test materials	Grey values of specimens			Grey values of aluminum step-wedge											Equivalent thickness of aluminum (mm)
	mean	Sd		1mm	2mm	3mm	4mm	5mm	6mm						mean	Sd	mean ± Sd
NRFM	8644	179.893		8990.4	7616.8	6613.2	5918.6	5187.2	4683.6		346.4	1373.6	0.252184	1	1.25218	0.130965	1.25±0.13 a
NRFM-Ba	6738.2	196.72		8990.4	7616.8	6613.2	5918.6	5187.2	4683.6		878.6	1003.6	0.875448	2	2.87545	0.196014	2.88±0.20 b
NRFM-Bi	5076.2	116.926		8990.4	7616.8	6613.2	5918.6	5187.2	4683.6		111	503.6	0.220413	5	5.22041	0.23218	5.22±0.23 c
NRFM-Zr	6175.6	155.397		8990.4	7616.8	6613.2	5918.6	5187.2	4683.6		437.6	694.6	0.630003	3	3.63	0.223722	3.63±0.22 d
GIC	7138.2	258.143		8990.4	7616.8	6613.2	5918.6	5187.2	4683.6		478.6	1003.6	0.476883	2	2.47688	0.257217	2.48±0.26 e
Dentin	8542.2	334.429		8990.4	7616.8	6613.2	5918.6	5187.2	4683.6		448.2	1373.6	0.326296	1	1.3263	0.243469	1.33±0.24 a
Different letters indicate significant differences between the materials (Fisher’s LSD test, P<0.01).
