# Supplementary material for: Effects of different radio-opacifying agents on physicochemical and biological properties of a novel root-end filling material
Source: PLoS One. 2018 Feb 8;13(2):e0191123. doi: 10.1371/journal.pone.0191123 (PMC5805173; doi:10.1371/journal.pone.0191123)
Supplement: S8 Table — (XLS) [file pone.0191123.s008.xls]

## Sheet: Sheet1
samples	Water						Glycerine
	NRFM	NRFM-Ba	NRFM-Bi	NRFM-Zr	GIC		NRFM	NRFM-Ba	NRFM-Bi	NRFM-Zr	GIC
1	40.87	33.24	35.27	36.24	69.41		94.14	87.18	108.21	85.98	77.12
2	38.59	35.06	50.47	31.46	68.02		108.5	97.27	115.75	94.62	53.11
3	45.22	42.63	40.07	40.73	63.09		84.34	101.57	88.74	102.61	77.52
4	38.48	43.38	41.55	48.3	71.28		88.79	87.3	84.96	97.03	80.3
5	37.83	39.43	29.12	35.93	72.68		79.8	81.92	100.03	86.16	54.68
mean	40.198	38.748	39.296	38.532	68.896		91.114	91.048	99.538	93.28	68.546
Sd	3.03384	4.49805	7.9104	6.3695	3.69944		11.0761	8.08942	12.9169	7.19186	13.4419
mean ± Sd	40.20 ±3.03 a	38.75±4.50 a	39.30±7.91 a	38.53±6.37 a	68.90±3.70 b		91.11±11.08 a	91.05±8.09 a	99.54±12.92 a	93.28±7.19 a	68.55±13.44 b
Different letters indicate significant differences of contact angles of deionized water or glycerol between the materials (Fisher’s LSD test, P<0.01).
