# Supplementary material for: Effects of different radio-opacifying agents on physicochemical and biological properties of a novel root-end filling material
Source: PLoS One. 2018 Feb 8;13(2):e0191123. doi: 10.1371/journal.pone.0191123 (PMC5805173; doi:10.1371/journal.pone.0191123)
Supplement: S9 Table — (XLS) [file pone.0191123.s009.xls]

## Sheet: Sheet1
	Time	Marerials		Samples						Solubility
				1	2	3	4	5		mean	Sd	mean ± Sd
	1 d	NRFM	Wb	0.9675	0.9249	0.8813	0.9119	0.8978
			Wa	0.9539	0.9141	0.8681	0.8999	0.8868
			Wb-Wa	0.0136	0.0108	0.0132	0.012	0.011
			Solubility	0.0140568	0.0116769	0.0149779	0.0131593	0.0122522		0.0132246	0.00103418	1.32%±0.10% a
		NRFM-Ba	Wb	1.0967	1.0867	1.0084	1.0761	0.9124
			Wa	1.0721	1.0648	0.9806	1.0541	0.8884
			Wb-Wa	0.0246	0.0219	0.0278	0.022	0.024
			Solubility	0.0224309	0.0201528	0.0275684	0.0204442	0.0263043		0.0233801	0.00284498	2.34%±0.28% b
		NRFM-Bi	Wb	1.1408	1.0962	1.1036	1.012	1.1065
			Wa	1.1257	1.0836	1.0861	0.999	1.088
			Wb-Wa	0.0151	0.0126	0.0175	0.013	0.0185
			Solubility	0.0132363	0.0114943	0.0158572	0.0128458	0.0167194		0.0140306	0.00180615	1.40%±0.18% a
		NRFM-Zr	Wb	1.1098	1.1212	1.1386	1.113	1.1297
			Wa	1.0935	1.1109	1.1259	1.1021	1.114
			Wb-Wa	0.0163	0.0103	0.0127	0.0109	0.0157
			Solubility	0.0146873	0.00918659	0.011154	0.00979335	0.0138975		0.0117438	0.00203892	1.17%±0.20% a
		glass ionomer cement	Wb	1.0678	1.0193	1.1099	1.0129	0.9989
			Wa	1.0659	1.0162	1.1062	1.011	0.996
			Wb-Wa	0.0019	0.0031	0.0037	0.0019	0.0029
			Solubility	0.00177936	0.0030413	0.00333363	0.0018758	0.00290319		0.00258666	0.000607262	0.26%±0.06% c
	7 d	NRFM	Wb	0.9675	0.9249	0.8813	0.9119	0.8978
			Wa	0.9556	0.9138	0.869	0.9011	0.8852
			Wb-Wa	0.0119	0.0111	0.0123	0.0108	0.0126
			Solubility	0.0122997	0.0120013	0.0139567	0.0118434	0.0140343		0.0128271	0.00093472	1.28%±0.09% a
		NRFM-Ba	Wb	1.0967	1.0867	1.0084	1.0761	0.9124
			Wa	1.0733	1.0594	0.9842	1.0493	0.8882
			Wb-Wa	0.0234	0.0273	0.0242	0.0268	0.0242
			Solubility	0.0213367	0.0251219	0.0239984	0.0249047	0.0265235		0.0243771	0.00136758	2.44%±0.14% b
		NRFM-Bi	Wb	1.1408	1.0962	1.1036	1.012	1.1065
			Wa	1.1246	1.0792	1.08999	0.9922	1.0925
			Wb-Wa	0.0162	0.017	0.01361	0.0198	0.014
			Solubility	0.0142006	0.0155081	0.0123324	0.0195652	0.0126525		0.0148518	0.00214793	1.49%±0.21% a
		NRFM-Zr	Wb	1.1098	1.1212	1.1386	1.113	1.1297
			Wa	1.0937	1.1059	1.118	1.0962	1.1152
			Wb-Wa	0.0161	0.0153	0.0206	0.0168	0.0145
			Solubility	0.0145071	0.0136461	0.0180924	0.0150943	0.0128353		0.014835	0.00140666	1.48%±0.14% a
		glass ionomer cement	Wb	1.0678	1.0193	1.1099	1.024	0.9993
			Wa	1.0637	1.0175	1.1065	1.0205	0.9959
			Wb-Wa	0.0041	0.0018	0.0034	0.0035	0.0034
			Solubility	0.00383967	0.00176592	0.00306334	0.00341797	0.00340238		0.00309786	0.000546582	0.31%±0.05% c
	28 d	NRFM	Wb	0.9675	0.9249	0.8813	0.9119	0.8978
			Wa	0.9565	0.9133	0.8668	0.8996	0.8865
			Wb-Wa	0.011	0.0116	0.0145	0.0123	0.0113
			Solubility	0.0113695	0.0125419	0.016453	0.0134883	0.0125863		0.0132878	0.00134627	1.33%±0.13% a
		NRFM-Ba	Wb	1.0967	1.0867	1.0084	1.0761	0.9124
			Wa	1.0707	1.0632	0.9818	1.0515	0.8868
			Wb-Wa	0.026	0.0235	0.0266	0.0246	0.0256
			Solubility	0.0237075	0.0216251	0.0263784	0.0228603	0.0280579		0.0245258	0.00215384	2.45%±0.22% b
		NRFM-Bi	Wb	1.1408	1.0962	1.1036	1.012	1.1065
			Wa	1.1292	1.0779	1.0863	1.0001	1.0836
			Wb-Wa	0.0116	0.0183	0.0173	0.0119	0.0229
			Solubility	0.0101683	0.016694	0.015676	0.0117589	0.0206959		0.0149986	0.00322802	1.50%±0.32% a
		NRFM-Zr	Wb	1.1098	1.1212	1.1386	1.113	1.1297
			Wa	1.0941	1.1054	1.1188	1.0956	1.1117
			Wb-Wa	0.0157	0.0158	0.0198	0.0174	0.018
			Solubility	0.0141467	0.014092	0.0173898	0.0156334	0.0159334		0.0154391	0.00105576	1.54%±0.11% a
		glass ionomer cement	Wb	1.0678	1.0193	1.1099	1.024	0.9993
			Wa	1.0634	1.0148	1.1049	1.0201	0.9949
			Wb-Wa	0.0044	0.0045	0.005	0.0039	0.0044
			Solubility	0.00412062	0.00441479	0.00450491	0.00380859	0.00440308		0.0042504	0.000228634	0.43%±0.02% c
	Wa and Wb respectively represent the weight of sample after and before soaking in distilled water. Different letters indicate significant differences between the materials at the same times (Fisher’s LSD test, P<0.05).
