# Supplementary material for: Effects of different radio-opacifying agents on physicochemical and biological properties of a novel root-end filling material
Source: PLoS One. 2018 Feb 8;13(2):e0191123. doi: 10.1371/journal.pone.0191123 (PMC5805173; doi:10.1371/journal.pone.0191123)
Supplement: S10 Table — (XLS) [file pone.0191123.s010.xls]

## Sheet: Sheet1
Test materials	24 hours														48 hours
	Optical density (OD)								Cell viability				Toxicity grade		Optical density (OD)								Cell viability				Toxicity grade
	Sample 1	Sample 2	Sample 3	Sample 4	Sample 5	mean	Sd		mean	Sd	mean ± Sd (%)				Sample 1	Sample 2	Sample 3	Sample 4	Sample 5	mean	Sd		mean	Sd	mean ± Sd (%)
Negative control	0.439	0.449	0.443	0.43	0.432	0.4386	0.00782943		1	0.017851	100.00 ± 1.79 a		0		0.867	0.872	0.813	0.86	0.852	0.8528	0.0234883		1	0.0275426	100.00 ± 2.75 a		0
NRFM	0.521	0.526	0.515	0.494	0.488	0.5088	0.0168434		1.16005	0.0384026	116.01 ± 3.84 b		0		0.84	0.801	0.808	0.752	0.815	0.8032	0.0321823		0.941839	0.0377372	94.18 ± 3.77 b		1
NRFM-Ba	0.485	0.466	0.458	0.462	0.476	0.4694	0.0109909		1.07022	0.0250591	107.02 ± 2.51 c		0		0.831	0.856	0.797	0.833	0.826	0.8286	0.0211021		0.971623	0.0247445	97.16 ± 2.47 a,b		1
NRFM-Bi	0.494	0.476	0.496	0.487	0.465	0.4836	0.0130115		1.1026	0.0296661	110.26 ± 2.97 c		0		0.811	0.874	0.813	0.896	0.835	0.8458	0.0378114		0.991792	0.0443379	99.18 ± 4.43 a		1
NRFM-Zr	0.54	0.519	0.51	0.514	0.503	0.5172	0.014025		1.17921	0.0319767	117.92 ± 3.20 b		0		0.96	0.922	0.918	0.824	0.898	0.9044	0.0502275		1.06051	0.0588971	106.05 ± 5.89 c		0
GIC	0.319	0.307	0.31	0.307	0.305	0.3096	0.00554977		0.705882	0.0126534	70.59 ± 1.27 d		2		0.357	0.394	0.389	0.358	0.367	0.373	0.0174213		0.437383	0.0204283	43.74 ± 2.04 d		3
Positive control	0.112	0.098	0.099	0.102	0.093	0.1008	0.00704982		0.229822	0.0160735	22.98 ± 1.61 e		4		0.116	0.116	0.107	0.114	0.101	0.1108	0.0066106		0.129925	0.00775164	12.99 ± 0.78 e		4
Different letters indicate significant differences between the materials at the same times (Fisher’s LSD test, P<0.05). Toxicity grade was defined as follows: 0 (cell viability≥100%), 1 (75%-99%), 2 (50%-74%), 3 (25%-49%), 4 (1%-24%) and 5 (0%).
