# Supplementary material for: Effects of different radio-opacifying agents on physicochemical and biological properties of a novel root-end filling material
Source: PLoS One. 2018 Feb 8;13(2):e0191123. doi: 10.1371/journal.pone.0191123 (PMC5805173; doi:10.1371/journal.pone.0191123)
Supplement: S11 Table — (XLS) [file pone.0191123.s011.xls]

## Sheet: Sheet1
Test materials	24 hours														48 hours
	Optical density (OD)								Cell viability				Toxicity grade		Optical density (OD)								Cell viability				Toxicity grade
	Sample 1	Sample 2	Sample 3	Sample 4	Sample 5	mean	Sd		mean	Sd	mean ± Sd (%)				Sample 1	Sample 2	Sample 3	Sample 4	Sample 5	mean	Sd		mean	Sd	mean ± Sd (%)
Negative control	0.439	0.449	0.443	0.43	0.432	0.4386	0.00782943		1	0.017851	100.00 ± 1.79 a,b		0		0.867	0.872	0.813	0.86	0.852	0.8528	0.0234883		1	0.0275426	100.00 ± 2.75 a,b		0
NRFM	0.538	0.531	0.508	0.543	0.535	0.531	0.0135831		1.21067	0.0309692	121.07 ± 3.10 c		0		0.845	0.778	0.868	0.677	0.802	0.794	0.0743068		0.931051	0.0871327	93.11 ± 8.71 a,c		1
NRFM-Ba	0.49	0.496	0.461	0.496	0.472	0.483	0.015748		1.10123	0.0359052	110.12 ± 3.59 d		0		0.759	0.78	0.771	0.665	0.751	0.7452	0.0461866		0.873827	0.0541587	87.38 ± 5.42 c		1
NRFM-Bi	0.415	0.419	0.464	0.483	0.474	0.451	0.0317884		1.02827	0.0724769	102.83 ± 7.25 a		0		0.625	0.724	0.795	0.805	0.742	0.7382	0.0719701		0.865619	0.0843927	86.56 ± 8.44 c		1
NRFM-Zr	0.528	0.548	0.532	0.527	0.543	0.5356	0.00939681		1.22116	0.0214246	122.12 ± 2.14 c		0		0.919	0.86	0.868	0.9	0.867	0.8828	0.0254696		1.03518	0.0298658	103.52 ± 2.99 b		0
GIC	0.44	0.429	0.433	0.425	0.39	0.4234	0.0194756		0.965344	0.0444041	96.53 ± 4.44 b		1		0.886	0.806	0.806	0.863	0.834	0.839	0.0353129		0.983818	0.0414082	98.38 ± 4.14 a,b		1
Positive control	0.112	0.098	0.099	0.102	0.093	0.1008	0.00704982		0.229822	0.0160735	22.98 ± 1.61 e		4		0.116	0.116	0.107	0.114	0.101	0.1108	0.0066106		0.129925	0.00775164	12.99 ± 0.78 d		4
Different letters indicate significant differences between the materials at the same times (Fisher’s LSD test, P<0.05). Toxicity grade was defined as follows: 0 (cell viability≥100%), 1 (75%-99%), 2 (50%-74%), 3 (25%-49%), 4 (1%-24%) and 5 (0%).
