# Supplementary material for: Effects of different radio-opacifying agents on physicochemical and biological properties of a novel root-end filling material
Source: PLoS One. 2018 Feb 8;13(2):e0191123. doi: 10.1371/journal.pone.0191123 (PMC5805173; doi:10.1371/journal.pone.0191123)
Supplement: S12 Table — (XLS) [file pone.0191123.s012.xls]

## Sheet: Sheet1
Test materials	Alkaline Phosphatase (ALP) activity
	3 days									5 days									7 days
	Sample 1	Sample 2	Sample 3	Sample 4	Sample 5	mean	Sd	mean±Sd		Sample 1	Sample 2	Sample 3	Sample 4	Sample 5	mean	Sd	mean±Sd		Sample 1	Sample 2	Sample 3	Sample 4	Sample 5	mean	Sd	mean±Sd
Negative control	7.58	7.48	7.36	6.35	8.26	7.406	0.685988	7.41±0.69 a		13.9167	13.9274	12.0491	13.2891	13.0132	13.2391	0.775005	13.24±0.78 a		20.6418	21.1497	20.7524	19.5041	19.4632	20.3022	0.7709	20.30±0.77 a
NRFM-Zr	8.48	8.19	9.23	8.65	8.54	8.618	0.38206	8.62±0.38 b		16.1256	14.571	14.3474	14.092	14.9277	14.8127	0.795497	14.81±0.80 b		23.8889	24.0384	23.7268	22.4587	23.126	23.4478	0.652513	23.53±0.72 b
GIC	7.02	6.33	6.41	6.06	6.28	6.42	0.359653	6.42±0.36 c		12.3032	12.449	11.5726	9.6777	9.894	11.1793	1.31689	11.18±1.32 c		19.3585	18.1227	17.9354	17.7669	19.3585	18.5084	0.78617	18.51±0.79 c
Different letters indicate significant differences between the materials at the same times (Fisher’s LSD test, P<0.05).
