# Supplementary material for: Effects of different radio-opacifying agents on physicochemical and biological properties of a novel root-end filling material
Source: PLoS One. 2018 Feb 8;13(2):e0191123. doi: 10.1371/journal.pone.0191123 (PMC5805173; doi:10.1371/journal.pone.0191123)
Supplement: S13 Table — (XLS) [file pone.0191123.s013.xls]

## Sheet: 06-03
Total	53
Max./um	1.87
Min./um	0.17
Mean/um	0.62
No.	Particle size/um
1	1.32
2	1.05
3	0.86
4	0.88
5	0.49
6	0.56
7	0.84
8	1.87
9	0.57
10	0.34
11	0.71
12	1.01
13	1.24
14	0.21
15	0.51
16	0.87
17	0.48
18	0.47
19	0.82
20	0.57
21	1
22	0.31
23	0.98
24	1.6
25	0.38
26	0.32
27	0.21
28	0.25
29	0.28
30	0.46
31	0.57
32	0.25
33	0.33
34	0.74
35	0.99
36	0.63
37	0.71
38	0.72
39	0.26
40	1.23
41	0.46
42	0.64
43	0.47
44	0.22
45	0.27
46	0.17
47	0.25
48	0.32
49	0.38
50	0.85
51	0.48
52	0.33
53	0.37
===============Statistical report===============
Distr./um	Mean/um	Amount	Freq.
0-.2	0.1	1	0.0189
.2-.4	0.3	18	0.3396
.4-.6	0.5	12	0.2264
.6-.8	0.7	6	0.1132
.8-1	0.9	8	0.1509
1-1.2	1.1	3	0.0566
1.2-1.4	1.3	3	0.0566
1.4-1.6	1.5	0	0
1.6-1.8	1.7	1	0.0189
1.8-2	1.9	1	0.0189
********************************************************
*****by Jie Xu, Fudan Univ. Email:shine6832@163.com*****
								S13. (a) Diagram of particle sizes distribution for barium sulphate. (b) Image of barium sulphate particles measured by Nano Measure. (c) FESEM image of barium sulphate particles at low magnification.
