# Supplementary material for: Effects of different radio-opacifying agents on physicochemical and biological properties of a novel root-end filling material
Source: PLoS One. 2018 Feb 8;13(2):e0191123. doi: 10.1371/journal.pone.0191123 (PMC5805173; doi:10.1371/journal.pone.0191123)
Supplement: S14 Table — (XLS) [file pone.0191123.s014.xls]

## Sheet: 07-03
Total	35
Max./um	17.64
Min./um	0.64
Mean/um	5.26
No.	Particle size/um
1	8.46
2	4.18
3	1.7
4	2.39
5	0.64
6	1.93
7	6.01
8	2.09
9	4.58
10	4.26
11	2.88
12	3.84
13	5.31
14	1
15	3.59
16	7.58
17	14.99
18	8.83
19	4.46
20	1.52
21	3.16
22	5.11
23	2.96
24	5.4
25	17.64
26	12.49
27	6.74
28	3.32
29	7.73
30	5.81
31	3.84
32	2.61
33	6.6
34	6.11
35	4.39
===============Statistical report===============
Distr./um	Mean/um	Amount	Freq.
0-1.8	0.9	4	0.1143
1.8-3.6	2.7	9	0.2571
3.6-5.4	4.5	9	0.2571
5.4-7.2	6.3	6	0.1714
7.2-9	8.1	4	0.1143
9-10.8	9.9	0	0
10.8-12.6	11.7	1	0.0286
12.6-14.4	13.5	0	0
14.4-16.2	15.3	1	0.0286
16.2-18	17.1	1	0.0286
********************************************************
*****by Jie Xu, Fudan Univ. Email:shine6832@163.com*****
									S14. (a) Diagram of particle sizes distribution for bismuth trioxide. (b) Image of bismuth trioxide particles measured by Nano Measure. (c) FESEM image of barium sulphate particles at low magnification.
