# Supplementary material for: Effects of different radio-opacifying agents on physicochemical and biological properties of a novel root-end filling material
Source: PLoS One. 2018 Feb 8;13(2):e0191123. doi: 10.1371/journal.pone.0191123 (PMC5805173; doi:10.1371/journal.pone.0191123)
Supplement: S15 Table — (XLS) [file pone.0191123.s015.xls]

## Sheet: 10-01
Total	55
Max./um	0.45
Min./um	0.11
Mean/um	0.24
No.	Particle size/um
1	0.35
2	0.28
3	0.37
4	0.19
5	0.19
6	0.28
7	0.21
8	0.21
9	0.21
10	0.15
11	0.36
12	0.23
13	0.2
14	0.16
15	0.16
16	0.24
17	0.32
18	0.19
19	0.19
20	0.33
21	0.45
22	0.28
23	0.31
24	0.22
25	0.34
26	0.26
27	0.37
28	0.23
29	0.24
30	0.13
31	0.17
32	0.19
33	0.19
34	0.27
35	0.36
36	0.33
37	0.18
38	0.26
39	0.26
40	0.26
41	0.2
42	0.11
43	0.12
44	0.14
45	0.17
46	0.2
47	0.27
48	0.22
49	0.28
50	0.19
51	0.21
52	0.3
53	0.19
54	0.22
55	0.29
===============Statistical report===============
Distr./um	Mean/um	Amount	Freq.
0-.1	0.05	0	0
.1-.2	0.15	18	0.3273
.2-.3	0.25	25	0.4545
.3-.4	0.35	11	0.2
.4-.5	0.45	1	0.0182
.5-.6	0.55	0	0
.6-.7	0.65	0	0
.7-.8	0.75	0	0
.8-.9	0.85	0	0
.9-1	0.95	0	0
********************************************************
*****by Jie Xu, Fudan Univ. Email:shine6832@163.com*****
										S15. (a) Diagram of particle sizes distribution for zirconium dioxide. (b) Image of zirconium dioxide particles measured by Nano Measure. (c) FESEM image of barium sulphate particles at low magnification.
